# Supplementary material for: The role of the behavioural immune system on covid-19 lockdown attitudes: The relationship with authoritarianism and collectivism
Source: Evol Med Public Health. 2023 Nov 3;11(1):502–15. doi: 10.1093/emph/eoad037 (PMC10760406; doi:10.1093/emph/eoad037)
Supplement: eoad037_suppl_Supplementary_Data_S7 [file eoad037_suppl_supplementary_data_s7.xlsx]

## Sheet: Variables explained
Covid-19 Worry	Self	Covid Worry Self 1	I worried about being exposed to the Covid-19
		Covid Worry Self 2	I feared that I would become gravely ill with Covid
	Old family	Covid Worry Old Fam 1	I worried about older family members being exposed to Covid-19
		Covid Worry Old Fam 2	I feared that older family members would become gravely ill with Covid-19
	Household	Covid Worry Household 1	I worried about members of my household being exposed to Covid-19.
		Covid Worry Household 2	I feared that members of my household would become gravely ill with Covid-19.
	Friends	Covid Worry Friends 1	I worried about friends and colleagues being exposed to Covid-19.
		Covid Worry Friends 2	I feared about friends and colleagues would become gravely ill with Covid-19.
Authoritarian	Submission	Authoritarian Submission 1	We should believe what our government leaders and government experts tell us.
		Authoritarian Submission 2	Our leaders and experts know what is best for us
		Authoritarian Submission 3	It’s always better to trust the judgement of the proper authorities and experts than to listen to those in our society who are trying to create doubt in people’s minds.
		Authoritarian Submission Reverse 1	People should be critical of statements made by those in positions of authority.
		Authoritarian Submission 4	Discipline and respect for authority are among the most important virtues our children should learn
		Authoritarian Submission 5	The real keys to a good life are respect for authority and obedience to those who have our best interests in mind
		Authoritarian Submission Reverse 2	It’s great that many young people are prepared to defy authority
	Aggression	Authoritarian Aggression 1	Strong force is necessary against threatening groups
		Authoritarian Aggression 2	It is necessary to use force against people who are a threat to authority.
		Authoritarian Aggression 3	Strong punishments are necessary in order to send a message
		Authoritarian aggression reverse 1	Using force against people is wrong even if done so by those in authority.
		Authoritarian Aggression 4	What our country really needs is a tough, harsh dose of law and order
		Authoritarian Aggression 5	We should eliminate all the negative elements that are causing trouble in our society
		Authoritarian aggression reverse 2	Our society does NOT need tougher government and stricter laws
Collectivism	Horizontal	Horizontal Collectivism 1	The well-being of my co-workers/fellow students is important to me.
		Horizontal Collectivism 2	I help acquaintances, even if it is inconvenient.
		Horizontal Collectivism 3	I have the feeling that my relationships with others are more important than my own accomplishments.
		Horizontal Collectivism 4	I feel good when I cooperate with others.
		Horizontal Collectivism 5	To me, pleasure is spending time with others.
	Vertical	Vertical Collectivism 1	I consult my family before making an important decision.
		Vertical Collectivism 2	Even when I strongly disagree with my group members, I avoid an argument.
		Vertical Collectivism 3	Before taking a major trip, I consult with most members of my family and many friends.
		Vertical Collectivism 4	I sacrifice my self-interest for the benefit of my group.
		Vertical Collectivism 5	It is important to make a good impression on one’s manager.
Support	Lockdown sense		This advice made sense
		Lockdown Made Sense 1	During the lockdown period, the UK government advised people to only go out for one form outside exercise per day. In many cases this meant you were only allowed to leave your home with the purpose of exercising once per day.
		Lockdown Made Sense 2	During the lockdown, social contact was limited to those living with the same household, with exceptions applying to those taking care of vulnerable people. In addition, people were not allowed to gather groups larger than two.
		Lockdown Made Sense 3	During the lockdown, travel across the UK was strictly limited to essential journeys only, with longer journeys being discouraged. - This advice made sense
		Lockdown Made Sense 4	During the lockdown, the UK government ordered all pubs, cafés and restaurants, and all non-essential retail had to close due to social distancing measures, with exceptions of restaurants operating with take-away services given that they met social distancing standards. - I believe this made sense
	Lockdown necessary		I believe that this was necessary in order to stop the spread of covid-19
		Lockdown Necessary 1	During the lockdown period, the UK government advised people to only go out for one form outside exercise per day. In many cases this meant you were only allowed to leave your home with the purpose of exercising once per day. - I believe that this rule was necessary to prevent the spread of the Covid-19 virus.
		Lockdown Necessary 2	During the lockdown, social contact was limited to those living with the same household, with exceptions applying to those taking care of vulnerable people. In addition, people were not allowed to gather groups larger than two. - I believe that this rule was necessary to prevent the spread of the Covid-19 virus.
		Lockdown Necessary 3	During the lockdown, travel across the UK was strictly limited to essential journeys only, with longer journeys being discouraged. - I believe that this rule was necessary to prevent the spread of the Covid-19 virus.
		Lockdown Necessary 4	During the lockdown, the UK government ordered all pubs, cafés and restaurants, and all non-essential retail had to close due to social distancing measures, with exceptions of restaurants operating with take-away services given that they met social distancing standards. - I believe that this was necessary in order to stop the spread of covid-19
Enforcement	Lockdown police		I believe that this advice should have been enforced by police.
		Lockdown Police 1	During the lockdown period, the UK government advised people to only go out for one form outside exercise per day. In many cases this meant you were only allowed to leave your home with the purpose of exercising once per day. - I believe that this advice should have been enforced by police.
		Lockdown Police 2	During the lockdown, social contact was limited to those living with the same household, with exceptions applying to those taking care of vulnerable people. In addition, people were not allowed to gather groups larger than two. - I believe that this advice should have been enforced by police.
		Lockdown Police 3	During the lockdown, travel across the UK was strictly limited to essential journeys only, with longer journeys being discouraged. - I believe that this advice should have been enforced by police.
		Lockdown Police 4	During the lockdown, the UK government ordered all pubs, cafés and restaurants, and all non-essential retail had to close due to social distancing measures, with exceptions of restaurants operating with take-away services given that they met social distancing standards. - I believe that the government has the right to order pubs, restaurants and cafes to close if it is in the interest of public h…
	Lockdown penalty		Those that did not follow this advice should have been penalised in some way.
		Lockdown Penalty 1	During the lockdown period, the UK government advised people to only go out for one form outside exercise per day. In many cases this meant you were only allowed to leave your home with the purpose of exercising once per day. - Those that did not follow this advice should have been penalised in some way.
		Lockdown Penalty 2	During the lockdown, social contact was limited to those living with the same household, with exceptions applying to those taking care of vulnerable people. In addition, people were not allowed to gather groups larger than two. - Those that did not follow this advice should have been penalised in some way.
		Lockdown Penalty 3	During the lockdown, travel across the UK was strictly limited to essential journeys only, with longer journeys being discouraged. - Those that did not follow this advice should have been penalised in some way.
		Lockdown Penalty 4	During the lockdown, the UK government ordered all pubs, cafés and restaurants, and all non-essential retail had to close due to social distancing measures, with exceptions of restaurants operating with take-away services given that they met social distancing standards. - Business owners who did not follow the government recommendations should be penalised in some way.
	Lockdown gov right		Government should have the right to enforce advice that benefits the health of the public.
		Lockdown Govright 1	During the lockdown period, the UK government advised people to only go out for one form outside exercise per day. In many cases this meant you were only allowed to leave your home with the purpose of exercising once per day. - Government should have the right to enforce advice about movements that benefits the health of the public.
		Lockdown Govright 2	During the lockdown, social contact was limited to those living with the same household, with exceptions applying to those taking care of vulnerable people. In addition, people were not allowed to gather groups larger than two. - Government should have the right to enforce advice about social contact that benefits the health of the public.
		Lockdown Govright 3	During the lockdown, travel across the UK was strictly limited to essential journeys only, with longer journeys being discouraged. - Government should have the right to enforce advice about travel that benefits the health of the public
		Lockdown Govright 4A	During the lockdown, the UK government ordered all pubs, cafés and restaurants, and all non-essential retail had to close due to social distancing measures, with exceptions of restaurants operating with take-away services given that they met social distancing standards. - The government ordering business to shut down would only be acceptable if the respective business could receive compensation f…
Individual Choice			I believe that it should have been up to the individual person to follow this advice.
		Lockdown Individual 1	During the lockdown period, the UK government advised people to only go out for one form outside exercise per day. In many cases this meant you were only allowed to leave your home with the purpose of exercising once per day. - I believe that it should have been up to the individual person to follow this advice.
		Lockdown Individual 2	During the lockdown, social contact was limited to those living with the same household, with exceptions applying to those taking care of vulnerable people. In addition, people were not allowed to gather groups larger than two. - I believe that it should have been up to the individual person to follow this advice.
		Lockdown Individual 3	During the lockdown, travel across the UK was strictly limited to essential journeys only, with longer journeys being discouraged. - I believe that it should have been up to the individual person to follow this advice.
		Lockdown Individual 4	During the lockdown, the UK government ordered all pubs, cafés and restaurants, and all non-essential retail had to close due to social distancing measures, with exceptions of restaurants operating with take-away services given that they met social distancing standards. - If they can ensure social distancing measures, I believe that it should be up to the business owners to decide to remain open …

## Sheet: Raw Bivariate Correlations
Correlations
		Authoritarian Submission 1	Authoritarian Submission 2	Authoritarian_submission3	Authoritarian_submission_reverse1	Authoritarian_submission4	Authoritarian_submission5	Authoritarian_submission_reverse2	Authoritarian_aggression1	Authoritarian_aggression2	Authoritarian_aggression3	Authoritarian_aggression_reverse1	Authoritarian_aggression4	Authoritarian_aggression5	Authoritarian_aggression_reverse2	Horizontal_Individualism1	Horizontal_Individualism2	Horizontal_Individualism3	Horizontal_Individualism4	Horizontal_Individualism5	Vertical_Individualism1	Vertical_Individualism2	Vertical_Individualism3	Vertical_Individualism4	Vertical_Individualism5	Horizontal_collectivism1	Horizontal_collectivism2	Horizontal_collectivism3	Horizontal_collectivism4	Horizontal_collectivism5	Vertical_collectivism1	Vertical_collectivism2	Vertical_collectivism3	Vertical_collectivism4	Vertical_collectivism5	Covid_Worry_Self1	Covid_Worry_Self2	Covid_Worry_Oldfam1	Covid_Worry_Oldfam2	Covid_Worry_Household1	Covid_Worry_Household2	Covid_Worry_Friends1	Covid_Worry_Friends2	Lockdown_madesense1	Lockdown_Necessary1	Lockdown_police1	Lockdown_individual1	Lockdown_Penalty1	Lockdown_Govright1
Authoritarian_submission1	Pearson Correlation	1	,776**	,614**	-,258**	,474**	,416**	-,398**	,229**	,271**	,241**	-,280**	,285**	,155*	-,174*	0.00735887	-0.104133	-0.0901592	-0.0175084	-0.0678154	0.135797	0.0944198	0.115303	0.057551	0.00302394	-0.0487917	0.0978885	-0.0376605	-0.0264886	0.047077	,255**	0.0691342	,153*	0.0626794	0.136462	,152*	0.143025	0.0465022	-0.00633388	0.0525225	0.0489255	0.0231363	0.00391122	,163*	,218**	0.137306	0.00458882	,146*	,278**
	Sig. (2-tailed)		4.46163e-39	6.84061e-21	0.000341316	6.19874e-12	2.94607e-09	1.60588e-08	0.00153553	0.00017205	0.000869456	9.74678e-05	7.26595e-05	0.0331603	0.0168046	0.920163	0.154982	0.218524	0.811508	0.355121	0.0631466	0.197445	0.115102	0.432754	0.967148	0.506094	0.181406	0.607873	0.718224	0.521173	0.00041777	0.34582	0.0355525	0.392814	0.0618543	0.0376389	0.0502234	0.533045	0.931254	0.475282	0.504927	0.752643	0.957516	0.0261108	0.0027363	0.0616446	0.950434	0.0473746	0.000119689
	N	188	188	188	188	188	188	188	188	188	188	188	188	188	188	188	188	188	188	188	188	188	188	188	188	188	188	188	188	188	188	188	188	188	188	188	188	182	188	187	188	188	188	187	187	186	186	186	186
Authoritarian_submission2	Pearson Correlation	,776**	1	,628**	-,260**	,501**	,501**	-,363**	,184*	,270**	,278**	-,281**	,343**	,163*	-,185*	-0.0224348	-0.0931448	-0.0435762	0.0793096	-0.016713	,146*	,178*	,227**	0.0993048	,153*	-0.0247197	0.115176	-0.0570075	0.00469533	0.0457833	,205**	0.0683113	,155*	0.10556	,177*	0.135425	0.116971	-0.0473988	0.0137872	0.0566701	0.106402	0.0300245	0.0445174	,168*	,248**	,166*	0.0631747	,161*	,240**
	Sig. (2-tailed)	4.46163e-39		5.10329e-22	0.00031559	2.56997e-13	2.35987e-13	2.94849e-07	0.0116481	0.000183508	0.000113612	9.38228e-05	1.44731e-06	0.025332	0.0108652	0.759911	0.203591	0.552657	0.279301	0.819922	0.0450378	0.0146385	0.00176101	0.17514	0.0356416	0.736321	0.115505	0.437119	0.94901	0.5327	0.0047936	0.351606	0.0331877	0.149376	0.0149784	0.0638809	0.109905	0.52517	0.851042	0.441077	0.146139	0.682524	0.544102	0.0217261	0.000624941	0.0237505	0.391646	0.0282246	0.000958654
	N	188	188	188	188	188	188	188	188	188	188	188	188	188	188	188	188	188	188	188	188	188	188	188	188	188	188	188	188	188	188	188	188	188	188	188	188	182	188	187	188	188	188	187	187	186	186	186	186
Authoritarian_submission3	Pearson Correlation	,614**	,628**	1	-,271**	,447**	,392**	-,304**	,169*	,240**	,256**	-,181*	,222**	0.0675115	-,144*	-0.046014	-0.140959	0.00187499	-0.0264268	-0.0456155	0.0331932	-0.013219	0.0825426	-0.00997753	0.0596021	-0.0252534	0.025178	-0.00532349	-0.0246547	0.0362457	,179*	0.0350872	0.0792014	-0.0266263	0.0864599	0.127259	,150*	0.00684836	0.0448441	0.00326531	0.0304613	0.0174605	0.0144505	,231**	,292**	,269**	-0.00903451	,179*	,253**
	Sig. (2-tailed)	6.84061e-21	5.10329e-22		0.000168369	1.3015e-10	2.6652e-08	2.23665e-05	0.0207243	0.000888164	0.000385692	0.0128065	0.00217118	0.357286	0.0484405	0.530636	0.0536707	0.979627	0.718853	0.534204	0.651117	0.857115	0.260105	0.891904	0.416508	0.730844	0.731617	0.9422	0.736988	0.621431	0.0138919	0.632629	0.279959	0.716821	0.238087	0.0818001	0.0392763	0.926894	0.541148	0.964623	0.67816	0.812015	0.843965	0.00144146	5.1319e-05	0.00020839	0.902593	0.0142876	0.000505281
	N	188	188	188	188	188	188	188	188	188	188	188	188	188	188	188	188	188	188	188	188	188	188	188	188	188	188	188	188	188	188	188	188	188	188	188	188	182	188	187	188	188	188	187	187	186	186	186	186
Authoritarian_submission_reverse1	Pearson Correlation	-,258**	-,260**	-,271**	1	-,344**	-,365**	,427**	-,177*	-,266**	-,289**	,268**	-,382**	-,180*	,293**	,195**	,156*	0.130487	-0.024339	0.0653449	-0.086059	-0.0808724	-,164*	0.0298736	-0.0533784	0.0911508	0.0486577	0.0680938	0.0663203	-0.062982	-,215**	-0.0616831	-0.0886176	0.032504	-0.0175544	-,190**	-,210**	-0.102761	-0.10556	-,205**	-,179*	-0.127785	-0.122159	-,172*	-,253**	-,246**	-0.0567408	-,261**	-,277**
	Sig. (2-tailed)	0.000341316	0.00031559	0.000168369		1.35086e-06	2.60156e-07	1.01905e-09	0.0149051	0.000228401	5.76435e-05	0.000206201	6.31737e-08	0.0133864	4.58136e-05	0.00738152	0.0323416	0.0742842	0.740235	0.372961	0.240278	0.269906	0.024662	0.684034	0.466904	0.21348	0.507264	0.353145	0.365853	0.390529	0.00307101	0.400395	0.226532	0.657898	0.811023	0.00899622	0.00382475	0.167455	0.149374	0.00484102	0.0137687	0.0805347	0.0949093	0.0186158	0.000485099	0.000699524	0.441748	0.00032166	0.000128989
	N	188	188	188	188	188	188	188	188	188	188	188	188	188	188	188	188	188	188	188	188	188	188	188	188	188	188	188	188	188	188	188	188	188	188	188	188	182	188	187	188	188	188	187	187	186	186	186	186
Authoritarian_submission4	Pearson Correlation	,474**	,501**	,447**	-,344**	1	,709**	-,535**	,373**	,478**	,448**	-,393**	,540**	,284**	-,408**	0.0764512	-0.102993	-0.0557334	,228**	0.0314154	,221**	,261**	,297**	-0.111716	,167*	0.0600656	,194**	-0.0624913	0.0505552	0.0363944	,345**	,159*	,326**	,165*	,186*	0.139633	0.112835	-0.104017	-0.011332	0.0518489	0.0949788	0.028068	0.00501633	0.115743	,201**	,225**	0.0173389	,240**	,323**
	Sig. (2-tailed)	6.19874e-12	2.56997e-13	1.3015e-10	1.35086e-06		4.75408e-30	2.72086e-15	1.32929e-07	3.86172e-12	1.12564e-10	2.52551e-08	1.21435e-15	7.62526e-05	6.20322e-09	0.297049	0.159576	0.447451	0.00166703	0.668666	0.00227974	0.000293196	3.3819e-05	0.126926	0.0219638	0.412886	0.00754667	0.394238	0.490826	0.62	1.26029e-06	0.0294299	5.01716e-06	0.0237803	0.0106495	0.0559852	0.123141	0.162297	0.877338	0.48097	0.194792	0.702196	0.945529	0.114691	0.00589785	0.00199436	0.81429	0.00094934	6.89196e-06
	N	188	188	188	188	188	188	188	188	188	188	188	188	188	188	188	188	188	188	188	188	188	188	188	188	188	188	188	188	188	188	188	188	188	188	188	188	182	188	187	188	188	188	187	187	186	186	186	186
Authoritarian_submission5	Pearson Correlation	,416**	,501**	,392**	-,365**	,709**	1	-,448**	,360**	,532**	,418**	-,392**	,626**	,358**	-,448**	0.0538002	-0.0377817	-0.0640955	,172*	-0.0713974	,240**	,281**	,351**	-,165*	0.0725376	0.0854922	0.0852982	0.00304735	0.12488	0.0540876	,319**	,218**	,296**	,217**	0.139771	,243**	,231**	-0.0124946	0.0685567	,157*	,205**	0.0950623	0.1137	,168*	,216**	,205**	0.0286129	,264**	,391**
	Sig. (2-tailed)	2.94607e-09	2.35987e-13	2.6652e-08	2.60156e-07	4.75408e-30		1.11247e-10	3.82702e-07	3.82052e-15	2.41699e-09	2.67266e-08	7.84087e-22	4.58514e-07	1.08922e-10	0.463386	0.606717	0.382189	0.0182124	0.330222	0.000909434	9.29676e-05	7.57465e-07	0.0240235	0.322538	0.2434	0.244476	0.966894	0.0877221	0.460997	8.27471e-06	0.00259496	3.74818e-05	0.00280445	0.0557391	0.0007603	0.00143418	0.86705	0.349874	0.0316854	0.00483767	0.194398	0.120276	0.0218383	0.0029998	0.00498633	0.698255	0.000267462	3.52877e-08
	N	188	188	188	188	188	188	188	188	188	188	188	188	188	188	188	188	188	188	188	188	188	188	188	188	188	188	188	188	188	188	188	188	188	188	188	188	182	188	187	188	188	188	187	187	186	186	186	186
Authoritarian_submission_reverse2	Pearson Correlation	-,398**	-,363**	-,304**	,427**	-,535**	-,448**	1	-,242**	-,397**	-,414**	,400**	-,567**	-,295**	,504**	0.104702	,200**	0.124844	-0.097896	-0.041717	-0.00756802	-0.0398725	-0.067502	,192**	0.0157621	0.12931	-0.020675	0.0694296	0.130493	0.032117	-,251**	-,156*	-0.120833	-0.025834	-0.104025	-0.137398	-0.0835598	-0.00122084	-0.0312078	-0.13678	-0.115991	-0.0261964	0.0106739	-0.0948196	-0.133525	-,184*	0.0124836	-,148*	-,244**
	Sig. (2-tailed)	1.60588e-08	2.94849e-07	2.23665e-05	1.01905e-09	2.72086e-15	1.11247e-10		0.000819723	1.67368e-08	3.40914e-09	1.29681e-08	2.1808e-17	4.06399e-05	1.76392e-13	0.15273	0.00581015	0.0878138	0.181372	0.569745	0.917902	0.586941	0.357354	0.00826082	0.830008	0.0769584	0.778234	0.343758	0.0742713	0.661718	0.000515921	0.0330126	0.0985771	0.724903	0.155415	0.0600716	0.254258	0.98695	0.670728	0.061946	0.112936	0.721202	0.884409	0.196754	0.068478	0.0118281	0.865708	0.0438733	0.000802001
	N	188	188	188	188	188	188	188	188	188	188	188	188	188	188	188	188	188	188	188	188	188	188	188	188	188	188	188	188	188	188	188	188	188	188	188	188	182	188	187	188	188	188	187	187	186	186	186	186
Authoritarian_aggression1	Pearson Correlation	,229**	,184*	,169*	-,177*	,373**	,360**	-,242**	1	,656**	,534**	-,498**	,417**	,347**	-,206**	0.0568347	-0.0220212	0.0229133	0.0673857	0.00491924	0.0631131	,159*	,271**	-0.0156462	0.0193346	-0.125645	0.0610449	-0.0198943	-0.0177612	0.063479	0.112089	0.0896422	,166*	0.0809853	-0.0664427	0.0514952	0.0406458	-0.0203046	-0.0373648	0.0543152	0.0566656	-0.100544	-0.11377	0.0325053	0.0771119	0.0803558	0.0307792	0.141754	0.0823798
	Sig. (2-tailed)	0.00153553	0.0116481	0.0207243	0.0149051	1.32929e-07	3.82702e-07	0.000819723		1.52432e-24	2.89723e-15	3.67474e-13	2.73862e-09	1.04026e-06	0.00463573	0.438513	0.764206	0.754952	0.358185	0.946582	0.389541	0.0296092	0.000164784	0.83124	0.792273	0.0857809	0.405296	0.786403	0.808839	0.386793	0.125653	0.221186	0.0226228	0.269236	0.364967	0.48279	0.579702	0.785572	0.610695	0.460324	0.439878	0.169791	0.120044	0.65875	0.294186	0.275589	0.676648	0.0536082	0.263636
	N	188	188	188	188	188	188	188	188	188	188	188	188	188	188	188	188	188	188	188	188	188	188	188	188	188	188	188	188	188	188	188	188	188	188	188	188	182	188	187	188	188	188	187	187	186	186	186	186
Authoritarian_aggression2	Pearson Correlation	,271**	,270**	,240**	-,266**	,478**	,532**	-,397**	,656**	1	,596**	-,549**	,561**	,381**	-,299**	0.0516555	-0.0421875	-0.0199684	,236**	0.0391009	0.11104	,204**	,343**	-0.133636	0.0294803	-0.0752115	0.0564069	-0.0536954	0.0627452	0.088207	,206**	,175*	,194**	0.0954581	0.0592795	0.0200552	0.0444517	-0.0604755	-0.0610013	0.0168985	0.00653413	-0.11983	-0.12149	0.0378216	0.0763563	0.0946705	0.11756	,150*	0.125969
	Sig. (2-tailed)	0.00017205	0.000183508	0.000888164	0.000228401	3.86172e-12	3.82052e-15	1.67368e-08	1.52432e-24		1.89726e-19	3.67543e-16	5.53964e-17	7.14172e-08	3.13696e-05	0.481426	0.565397	0.785627	0.00112981	0.594205	0.129254	0.00490956	1.44734e-06	0.0675026	0.687975	0.304974	0.441973	0.464258	0.392317	0.2287	0.00463628	0.01651	0.00770547	0.192539	0.419039	0.784717	0.544697	0.417377	0.405632	0.818441	0.929086	0.101427	0.096748	0.607309	0.298957	0.198681	0.110035	0.0412714	0.0866689
	N	188	188	188	188	188	188	188	188	188	188	188	188	188	188	188	188	188	188	188	188	188	188	188	188	188	188	188	188	188	188	188	188	188	188	188	188	182	188	187	188	188	188	187	187	186	186	186	186
Authoritarian_aggression3	Pearson Correlation	,241**	,278**	,256**	-,289**	,448**	,418**	-,414**	,534**	,596**	1	-,454**	,595**	,284**	-,389**	-0.029943	-0.103616	-0.0666709	0.116785	0.0623043	0.0274178	0.107495	,272**	-0.134157	0.0677314	-,154*	0.00176065	-0.0415456	-0.0747552	0.00986178	0.128867	0.025071	0.0815858	0.058204	-0.0106524	0.0452568	0.0103663	-0.118886	-0.0258039	0.0553084	-0.00448627	-0.0550415	-0.0642157	0.0111318	0.0272805	,175*	-0.0310613	,166*	,169*
	Sig. (2-tailed)	0.000869456	0.000113612	0.000385692	5.76435e-05	1.12564e-10	2.41699e-09	3.40914e-09	2.89723e-15	1.89726e-19		5.88556e-11	2.2543e-19	7.88288e-05	3.37182e-08	0.683339	0.157056	0.363318	0.110475	0.395658	0.708779	0.142016	0.00015823	0.0664298	0.355719	0.0354212	0.980869	0.571333	0.307926	0.89315	0.0779827	0.732714	0.265689	0.427543	0.884641	0.537427	0.887718	0.109935	0.72521	0.45215	0.951277	0.453118	0.381295	0.879811	0.710919	0.0166484	0.673853	0.0231509	0.0208514
	N	188	188	188	188	188	188	188	188	188	188	188	188	188	188	188	188	188	188	188	188	188	188	188	188	188	188	188	188	188	188	188	188	188	188	188	188	182	188	187	188	188	188	187	187	186	186	186	186
Authoritarian_aggression_reverse1	Pearson Correlation	-,280**	-,281**	-,181*	,268**	-,393**	-,392**	,400**	-,498**	-,549**	-,454**	1	-,529**	-,254**	,426**	-0.0299942	0.045539	0.00119097	-0.140597	-0.0390923	-0.141858	-,197**	-,343**	0.00877804	-0.046907	0.0932508	-0.0441439	0.0932531	0.110004	0.00571888	-0.0747222	0.00648782	0.00641263	-0.0154297	-0.0660424	0.0186542	0.0361704	0.108783	0.0514632	0.0838211	0.0566103	0.131353	0.133523	-0.0220026	0.0229682	-0.0924636	-0.0748318	-0.0698915	-0.0702301
	Sig. (2-tailed)	9.74678e-05	9.38228e-05	0.0128065	0.000206201	2.52551e-08	2.67266e-08	1.29681e-08	3.67474e-13	3.67543e-16	5.88556e-11		6.0359e-15	0.000432252	1.07251e-09	0.682827	0.534892	0.987058	0.0542948	0.594286	0.0521468	0.00674259	1.40771e-06	0.904833	0.52268	0.203075	0.547489	0.203064	0.132888	0.937915	0.308141	0.929587	0.930401	0.833541	0.367869	0.799426	0.622156	0.143798	0.483062	0.254053	0.440326	0.0723671	0.067736	0.765016	0.755025	0.209397	0.310052	0.343167	0.340828
	N	188	188	188	188	188	188	188	188	188	188	188	188	188	188	188	188	188	188	188	188	188	188	188	188	188	188	188	188	188	188	188	188	188	188	188	188	182	188	187	188	188	188	187	187	186	186	186	186
Authoritarian_aggression4	Pearson Correlation	,285**	,343**	,222**	-,382**	,540**	,626**	-,567**	,417**	,561**	,595**	-,529**	1	,510**	-,634**	0.00624577	-0.0933007	-0.102716	,156*	0.00782067	,151*	,225**	,339**	-,148*	-0.0245658	-0.101857	0.0585964	-0.0512082	-0.00465154	0.0347729	,216**	,162*	0.109878	0.123347	0.088825	0.14299	,186*	-0.0810577	0.0398377	,144*	,219**	0.0431163	0.0777616	,178*	,173*	,199**	0.0391348	,268**	,279**
	Sig. (2-tailed)	7.26595e-05	1.44731e-06	0.00217118	6.31737e-08	1.21435e-15	7.84087e-22	2.1808e-17	2.73862e-09	5.53964e-17	2.2543e-19	6.0359e-15		7.84031e-14	1.52118e-22	0.932208	0.202833	0.160709	0.0321594	0.915171	0.0382655	0.00192534	1.9461e-06	0.043059	0.737902	0.164257	0.424428	0.485236	0.949485	0.635681	0.00284571	0.02596	0.133336	0.0917149	0.225443	0.0502801	0.0107994	0.27669	0.587268	0.048852	0.0025623	0.55686	0.288822	0.0146139	0.0178359	0.00646016	0.595881	0.000215047	0.00011241
	N	188	188	188	188	188	188	188	188	188	188	188	188	188	188	188	188	188	188	188	188	188	188	188	188	188	188	188	188	188	188	188	188	188	188	188	188	182	188	187	188	188	188	187	187	186	186	186	186
Authoritarian_aggression5	Pearson Correlation	,155*	,163*	0.0675115	-,180*	,284**	,358**	-,295**	,347**	,381**	,284**	-,254**	,510**	1	-,316**	0.0305365	-0.0174628	-0.0303774	,166*	0.0307172	,197**	,162*	,206**	-0.0495952	0.0581575	-0.0933952	0.0767363	0.0203304	0.117551	0.0947664	0.0756201	0.118469	0.0799872	,165*	0.0805811	0.0455907	0.0711574	-0.0216981	0.00890992	0.105591	0.13194	0.120663	0.0495085	0.0293401	0.0341751	0.0638483	0.0990128	,207**	,163*
	Sig. (2-tailed)	0.0331603	0.025332	0.357286	0.0133864	7.62526e-05	4.58514e-07	4.06399e-05	1.04026e-06	7.14172e-08	7.88288e-05	0.000432252	7.84031e-14		9.83254e-06	0.67741	0.811991	0.678998	0.0229831	0.675609	0.00682941	0.0258926	0.00463276	0.499106	0.427913	0.202373	0.295246	0.781836	0.108141	0.195797	0.302347	0.105396	0.275201	0.0238561	0.271641	0.534427	0.331855	0.77125	0.90341	0.150357	0.0710902	0.0990571	0.499858	0.690176	0.642404	0.386607	0.178768	0.00463637	0.0261531
	N	188	188	188	188	188	188	188	188	188	188	188	188	188	188	188	188	188	188	188	188	188	188	188	188	188	188	188	188	188	188	188	188	188	188	188	188	182	188	187	188	188	188	187	187	186	186	186	186
Authoritarian_aggression_reverse2	Pearson Correlation	-,174*	-,185*	-,144*	,293**	-,408**	-,448**	,504**	-,206**	-,299**	-,389**	,426**	-,634**	-,316**	1	0.0659342	0.131034	,153*	-0.0853718	0.0500048	-0.0547363	-0.0719433	-0.110682	,215**	-0.0129103	0.0292108	-0.0668818	-0.0142922	-0.100737	0.0202697	-0.13749	-0.0915515	-0.0506814	-0.0841007	-0.108344	-0.140847	-,214**	0.0732011	-0.0373308	-0.0765263	-0.106482	-0.0714084	-0.104837	-0.0762676	-0.120683	-,299**	0.0277765	-,301**	-,144*
	Sig. (2-tailed)	0.0168046	0.0108652	0.0484405	4.58136e-05	6.20322e-09	1.08922e-10	1.76392e-13	0.00463573	3.13696e-05	3.37182e-08	1.07251e-09	1.52118e-22	9.83254e-06		0.368656	0.0730696	0.0357542	0.244067	0.495565	0.455631	0.326529	0.130503	0.00309483	0.860417	0.690681	0.361799	0.845653	0.16897	0.782472	0.0598987	0.211466	0.489743	0.251186	0.138874	0.0538619	0.00314058	0.326075	0.61102	0.297879	0.145835	0.330148	0.152199	0.299521	0.0999158	3.36641e-05	0.706664	2.94212e-05	0.0496026
	N	188	188	188	188	188	188	188	188	188	188	188	188	188	188	188	188	188	188	188	188	188	188	188	188	188	188	188	188	188	188	188	188	188	188	188	188	182	188	187	188	188	188	187	187	186	186	186	186
Horizontal_Individualism1	Pearson Correlation	0.00735887	-0.0224348	-0.046014	,195**	0.0764512	0.0538002	0.104702	0.0568347	0.0516555	-0.029943	-0.0299942	0.00624577	0.0305365	0.0659342	1	,617**	,360**	,145*	0.10927	,202**	,151*	,147*	0.0337783	0.107704	0.0740413	0.0388579	-0.0655732	-0.0258632	0.070909	0.0416579	0.0603902	0.0635885	-0.013483	0.0472982	-0.0333558	-0.123169	0.0253318	0.0319023	-0.0819497	-0.0809356	0.0127642	-0.00807865	0.0382829	-0.00175153	-0.0474755	,150*	-0.0577297	-0.00735903
	Sig. (2-tailed)	0.920163	0.759911	0.530636	0.00738152	0.297049	0.463386	0.15273	0.438513	0.481426	0.683339	0.682827	0.932208	0.67741	0.368656		4.2238e-21	3.83421e-07	0.0472191	0.13551	0.00541585	0.0382278	0.04416	0.645382	0.141236	0.312582	0.596501	0.371289	0.724604	0.33355	0.570292	0.410361	0.385972	0.854292	0.519215	0.649521	0.0921901	0.734275	0.663841	0.264847	0.26953	0.861981	0.912384	0.60293	0.981019	0.519914	0.0408011	0.433819	0.920592
	N	188	188	188	188	188	188	188	188	188	188	188	188	188	188	188	188	188	188	188	188	188	188	188	188	188	188	188	188	188	188	188	188	188	188	188	188	182	188	187	188	188	188	187	187	186	186	186	186
Horizontal_Individualism2	Pearson Correlation	-0.104133	-0.0931448	-0.140959	,156*	-0.102993	-0.0377817	,200**	-0.0220212	-0.0421875	-0.103616	0.045539	-0.0933007	-0.0174628	0.131034	,617**	1	,443**	,225**	,249**	,173*	0.137548	0.111067	0.00879684	0.11635	0.016943	0.0158591	-0.090765	0.0166838	0.019903	-0.0797399	-0.0699419	0.0573268	-0.0923809	-0.00399801	-0.0796134	-0.0966251	0.113908	0.0916291	-0.0438336	-0.0672361	0.0306761	0.078241	0.0321623	-0.0376962	-0.0863144	,150*	-0.102528	-0.0640121
	Sig. (2-tailed)	0.154982	0.203591	0.0536707	0.0323416	0.159576	0.606717	0.00581015	0.764206	0.565397	0.157056	0.534892	0.202833	0.811991	0.0730696	4.2238e-21		1.93959e-10	0.00195048	0.000558008	0.0175903	0.0597903	0.129162	0.90463	0.111819	0.817488	0.828978	0.215432	0.820231	0.786312	0.276692	0.340201	0.434552	0.20734	0.956575	0.277457	0.187133	0.125745	0.211077	0.551387	0.359255	0.676019	0.285851	0.662128	0.608501	0.241428	0.0415259	0.163757	0.385387
	N	188	188	188	188	188	188	188	188	188	188	188	188	188	188	188	188	188	188	188	188	188	188	188	188	188	188	188	188	188	188	188	188	188	188	188	188	182	188	187	188	188	188	187	187	186	186	186	186
Horizontal_Individualism3	Pearson Correlation	-0.0901592	-0.0435762	0.00187499	0.130487	-0.0557334	-0.0640955	0.124844	0.0229133	-0.0199684	-0.0666709	0.00119097	-0.102716	-0.0303774	,153*	,360**	,443**	1	,307**	,380**	0.121369	0.0462078	0.0287626	0.118682	,293**	,219**	0.110004	0.0522024	0.047132	0.113519	-0.0890725	0.00640081	-0.0515411	0.014559	,158*	-0.0743542	-0.115013	0.0461356	-0.0192739	-0.0894689	-0.140529	0.0413076	0.0379492	0.0372202	0.0379698	-0.0429599	0.129517	-0.0357742	-0.00512924
	Sig. (2-tailed)	0.218524	0.552657	0.979627	0.0742842	0.447451	0.382189	0.0878138	0.754952	0.785627	0.363318	0.987058	0.160709	0.678998	0.0357542	3.83421e-07	1.93959e-10		1.82111e-05	7.54787e-08	0.0970825	0.528904	0.695188	0.104767	4.46512e-05	0.0025837	0.132889	0.47679	0.520685	0.12087	0.224148	0.930529	0.482399	0.842809	0.0299254	0.310536	0.116025	0.536282	0.792911	0.223335	0.0544112	0.573541	0.605122	0.613039	0.605901	0.560423	0.0780862	0.627846	0.944606
	N	188	188	188	188	188	188	188	188	188	188	188	188	188	188	188	188	188	188	188	188	188	188	188	188	188	188	188	188	188	188	188	188	188	188	188	188	182	188	187	188	188	188	187	187	186	186	186	186
Horizontal_Individualism4	Pearson Correlation	-0.0175084	0.0793096	-0.0264268	-0.024339	,228**	,172*	-0.097896	0.0673857	,236**	0.116785	-0.140597	,156*	,166*	-0.0853718	,145*	,225**	,307**	1	,301**	,271**	,307**	,338**	0.0134299	,229**	,147*	,250**	0.0163944	0.101233	-0.0763732	-0.0444965	-0.0342771	0.00473289	0.0591934	0.0614664	-0.113812	-0.0917781	-0.0432857	-0.0104144	0.00226998	-0.00631806	-0.0539146	-0.045202	-0.0234516	-0.0294142	0.0437541	0.0912639	0.0622591	0.0685149
	Sig. (2-tailed)	0.811508	0.279301	0.718853	0.740235	0.00166703	0.0182124	0.181372	0.358185	0.00112981	0.110475	0.0542948	0.0321594	0.0229831	0.244067	0.0472191	0.00195048	1.82111e-05		2.72707e-05	0.000164086	1.76653e-05	2.10242e-06	0.854859	0.00159616	0.044242	0.000530256	0.823298	0.166871	0.297544	0.544291	0.64051	0.948603	0.419716	0.402055	0.119908	0.210333	0.561777	0.887202	0.975402	0.931425	0.462435	0.537921	0.750038	0.689434	0.553189	0.215393	0.39856	0.35278
	N	188	188	188	188	188	188	188	188	188	188	188	188	188	188	188	188	188	188	188	188	188	188	188	188	188	188	188	188	188	188	188	188	188	188	188	188	182	188	187	188	188	188	187	187	186	186	186	186
Horizontal_Individualism5	Pearson Correlation	-0.0678154	-0.016713	-0.0456155	0.0653449	0.0314154	-0.0713974	-0.041717	0.00491924	0.0391009	0.0623043	-0.0390923	0.00782067	0.0307172	0.0500048	0.10927	,249**	,380**	,301**	1	,325**	,219**	0.103432	,147*	,276**	0.0278329	0.0173018	-0.107791	-0.0779736	-0.109501	-0.117686	-0.0583024	-,182*	0.0587766	0.0413329	-,200**	-,228**	-0.0449039	-,151*	-0.111522	-,173*	-0.141046	-0.0630408	-0.0659144	-0.0869517	-0.0583644	0.126444	-0.113517	-0.056605
	Sig. (2-tailed)	0.355121	0.819922	0.534204	0.372961	0.668666	0.330222	0.569745	0.946582	0.594205	0.395658	0.594286	0.915171	0.675609	0.495565	0.13551	0.000558008	7.54787e-08	2.72707e-05		5.21822e-06	0.00249105	0.157799	0.0436653	0.000127958	0.704574	0.813692	0.140915	0.287505	0.134684	0.107733	0.42676	0.012279	0.423003	0.573306	0.00604605	0.0016328	0.54723	0.0387641	0.128622	0.017381	0.0535206	0.390085	0.370094	0.236684	0.428773	0.0854772	0.122897	0.442844
	N	188	188	188	188	188	188	188	188	188	188	188	188	188	188	188	188	188	188	188	188	188	188	188	188	188	188	188	188	188	188	188	188	188	188	188	188	182	188	187	188	188	188	187	187	186	186	186	186
Vertical_Individualism1	Pearson Correlation	0.135797	,146*	0.0331932	-0.086059	,221**	,240**	-0.00756802	0.0631131	0.11104	0.0274178	-0.141858	,151*	,197**	-0.0547363	,202**	,173*	0.121369	,271**	,325**	1	,637**	,445**	,190**	,350**	0.107854	0.104948	-0.0324357	0.0521287	,167*	0.0833664	-0.103007	0.120818	0.0983077	0.0741815	-0.124836	-,151*	-0.0838899	-0.124129	-0.114203	-0.0943323	-0.0948053	-0.0946781	-0.097784	-0.110643	0.0152485	,163*	0.081391	0.0807626
	Sig. (2-tailed)	0.0631466	0.0450378	0.651117	0.240278	0.00227974	0.000909434	0.917902	0.389541	0.129254	0.708779	0.0521468	0.0382655	0.00682941	0.455631	0.00541585	0.0175903	0.0970825	0.000164086	5.21822e-06		8.82653e-23	1.5636e-10	0.00914419	8.63435e-07	0.140681	0.151759	0.658571	0.477413	0.0217466	0.255363	0.159519	0.0986208	0.179534	0.311664	0.0878344	0.0379892	0.260197	0.089662	0.119631	0.197862	0.195613	0.196216	0.183057	0.131682	0.836344	0.02641	0.26943	0.273157
	N	188	188	188	188	188	188	188	188	188	188	188	188	188	188	188	188	188	188	188	188	188	188	188	188	188	188	188	188	188	188	188	188	188	188	188	188	182	188	187	188	188	188	187	187	186	186	186	186
Vertical_Individualism2	Pearson Correlation	0.0944198	,178*	-0.013219	-0.0808724	,261**	,281**	-0.0398725	,159*	,204**	0.107495	-,197**	,225**	,162*	-0.0719433	,151*	0.137548	0.0462078	,307**	,219**	,637**	1	,621**	,246**	,354**	0.013884	0.118778	0.00466123	0.0408138	0.0261216	0.103339	-0.0503896	,148*	0.0810456	0.0313729	-0.0998955	-,146*	-0.0808595	-0.0930224	-0.0947034	-0.0544289	-0.0579247	-0.097561	-0.069342	-0.083647	-0.0278865	,158*	0.09224	0.0709595
	Sig. (2-tailed)	0.197445	0.0146385	0.857115	0.269906	0.000293196	9.29676e-05	0.586941	0.0296092	0.00490956	0.142016	0.00674259	0.00192534	0.0258926	0.326529	0.0382278	0.0597903	0.528904	1.76653e-05	0.00249105	8.82653e-23		2.06114e-21	0.000672869	6.36406e-07	0.850008	0.104483	0.94938	0.578135	0.721966	0.158171	0.492249	0.0425318	0.268878	0.669088	0.172575	0.0459482	0.27787	0.204189	0.197306	0.45817	0.429767	0.182878	0.345673	0.255045	0.705557	0.0317924	0.210506	0.335824
	N	188	188	188	188	188	188	188	188	188	188	188	188	188	188	188	188	188	188	188	188	188	188	188	188	188	188	188	188	188	188	188	188	188	188	188	188	182	188	187	188	188	188	187	187	186	186	186	186
Vertical_Individualism3	Pearson Correlation	0.115303	,227**	0.0825426	-,164*	,297**	,351**	-0.067502	,271**	,343**	,272**	-,343**	,339**	,206**	-0.110682	,147*	0.111067	0.0287626	,338**	0.103432	,445**	,621**	1	,146*	,273**	-0.00878042	-0.0059457	-0.0168566	0.0228759	0.0395225	0.101673	-0.0404541	,178*	0.0317067	0.00275931	-0.0927482	-0.13684	-0.0639851	0.00125227	-0.0724398	-0.048965	-0.0737839	-0.108712	-0.0271571	-0.0621807	0.00984972	,154*	0.0736645	0.109045
	Sig. (2-tailed)	0.115102	0.00176101	0.260105	0.024662	3.3819e-05	7.57465e-07	0.357354	0.000164784	1.44734e-06	0.00015823	1.40771e-06	1.9461e-06	0.00463276	0.130503	0.04416	0.129162	0.695188	2.10242e-06	0.157799	1.5636e-10	2.06114e-21		0.0451906	0.000152311	0.904808	0.935458	0.818402	0.755339	0.590231	0.165025	0.581493	0.0143535	0.665778	0.970021	0.205531	0.0611282	0.390816	0.986392	0.3245	0.504583	0.314272	0.137531	0.712168	0.397873	0.893853	0.0356661	0.317681	0.138453
	N	188	188	188	188	188	188	188	188	188	188	188	188	188	188	188	188	188	188	188	188	188	188	188	188	188	188	188	188	188	188	188	188	188	188	188	188	182	188	187	188	188	188	187	187	186	186	186	186
Vertical_Individualism4	Pearson Correlation	0.057551	0.0993048	-0.00997753	0.0298736	-0.111716	-,165*	,192**	-0.0156462	-0.133636	-0.134157	0.00877804	-,148*	-0.0495952	,215**	0.0337783	0.00879684	0.118682	0.0134299	,147*	,190**	,246**	,146*	1	,457**	0.0250774	0.0416372	0.0515909	-0.0235369	0.0225817	0.00783323	-0.080784	0.0242659	0.00698658	,148*	-0.122815	-,168*	-0.0660491	-0.11259	-0.046716	-,150*	-0.0145997	-0.0165032	-0.0637771	-0.0148194	-0.00116576	-0.0585573	0.0290762	0.033549
	Sig. (2-tailed)	0.432754	0.17514	0.891904	0.684034	0.126926	0.0240235	0.00826082	0.83124	0.0675026	0.0664298	0.904833	0.043059	0.499106	0.00309483	0.645382	0.90463	0.104767	0.854859	0.0436653	0.00914419	0.000672869	0.0451906		4.48487e-11	0.732648	0.570484	0.481975	0.748504	0.758388	0.915036	0.270432	0.740987	0.92419	0.0426908	0.0931342	0.021369	0.375682	0.123961	0.525497	0.040452	0.842375	0.822145	0.385846	0.840461	0.987401	0.427246	0.693613	0.649403
	N	188	188	188	188	188	188	188	188	188	188	188	188	188	188	188	188	188	188	188	188	188	188	188	188	188	188	188	188	188	188	188	188	188	188	188	188	182	188	187	188	188	188	187	187	186	186	186	186
Vertical_Individualism5	Pearson Correlation	0.00302394	,153*	0.0596021	-0.0533784	,167*	0.0725376	0.0157621	0.0193346	0.0294803	0.0677314	-0.046907	-0.0245658	0.0581575	-0.0129103	0.107704	0.11635	,293**	,229**	,276**	,350**	,354**	,273**	,457**	1	,221**	0.105374	-0.000618165	0.11797	-0.0508115	0.0256579	-0.0162739	0.0663171	,150*	,171*	-0.133814	-0.115426	-0.0630963	-0.137189	-0.0522211	-0.117436	-0.026049	-0.0364978	-0.0429771	-0.0389188	0.0637879	0.100193	0.0815184	0.0260079
	Sig. (2-tailed)	0.967148	0.0356416	0.416508	0.466904	0.0219638	0.322538	0.830008	0.792273	0.687975	0.355719	0.52268	0.737902	0.427913	0.860417	0.141236	0.111819	4.46512e-05	0.00159616	0.000127958	8.63435e-07	6.36406e-07	0.000152311	4.48487e-11		0.00232494	0.150099	0.993282	0.106882	0.488628	0.726703	0.824576	0.365875	0.0394309	0.0190056	0.0671338	0.114713	0.397444	0.060466	0.477823	0.108491	0.722706	0.619005	0.559199	0.596918	0.387056	0.173618	0.268679	0.724561
	N	188	188	188	188	188	188	188	188	188	188	188	188	188	188	188	188	188	188	188	188	188	188	188	188	188	188	188	188	188	188	188	188	188	188	188	188	182	188	187	188	188	188	187	187	186	186	186	186
Horizontal_collectivism1	Pearson Correlation	-0.0487917	-0.0247197	-0.0252534	0.0911508	0.0600656	0.0854922	0.12931	-0.125645	-0.0752115	-,154*	0.0932508	-0.101857	-0.0933952	0.0292108	0.0740413	0.016943	,219**	,147*	0.0278329	0.107854	0.013884	-0.00878042	0.0250774	,221**	1	,515**	,321**	,380**	,182*	0.0812737	0.10153	0.127172	,356**	,278**	0.133254	0.0610417	,164*	0.126012	0.114009	0.0411418	,288**	,181*	0.107822	,182*	,152*	0.0333958	,179*	0.102434
	Sig. (2-tailed)	0.506094	0.736321	0.730844	0.21348	0.412886	0.2434	0.0769584	0.0857809	0.304974	0.0354212	0.203075	0.164257	0.202373	0.690681	0.312582	0.817488	0.0025837	0.044242	0.704574	0.140681	0.850008	0.904808	0.732648	0.00232494		3.83635e-14	7.19439e-06	7.22172e-08	0.0122996	0.267528	0.165621	0.0820117	5.53212e-07	0.000112584	0.0682963	0.405321	0.0272183	0.0848623	0.120263	0.575081	6.23619e-05	0.0127772	0.141875	0.0128981	0.0385692	0.650898	0.0144197	0.164148
	N	188	188	188	188	188	188	188	188	188	188	188	188	188	188	188	188	188	188	188	188	188	188	188	188	188	188	188	188	188	188	188	188	188	188	188	188	182	188	187	188	188	188	187	187	186	186	186	186
Horizontal_collectivism2	Pearson Correlation	0.0978885	0.115176	0.025178	0.0486577	,194**	0.0852982	-0.020675	0.0610449	0.0564069	0.00176065	-0.0441439	0.0585964	0.0767363	-0.0668818	0.0388579	0.0158591	0.110004	,250**	0.0173018	0.104948	0.118778	-0.0059457	0.0416372	0.105374	,515**	1	,434**	,371**	,204**	-0.00465135	0.115302	0.0627747	,368**	,249**	,153*	0.0632241	,152*	0.0829824	0.0827742	0.0359678	,179*	0.109777	0.0667763	0.111657	0.0989989	-0.0394766	,248**	,150*
	Sig. (2-tailed)	0.181406	0.115505	0.731617	0.507264	0.00754667	0.244476	0.778234	0.405296	0.441973	0.980869	0.547489	0.424428	0.295246	0.361799	0.596501	0.828978	0.132889	0.000530256	0.813692	0.151759	0.104483	0.935458	0.570484	0.150099	3.83635e-14		5.14731e-10	1.6313e-07	0.00497331	0.949487	0.115104	0.392093	2.04535e-07	0.000574502	0.0358235	0.388706	0.0399368	0.257566	0.260053	0.624109	0.0138031	0.133695	0.363855	0.128159	0.178829	0.592671	0.000651407	0.0412291
	N	188	188	188	188	188	188	188	188	188	188	188	188	188	188	188	188	188	188	188	188	188	188	188	188	188	188	188	188	188	188	188	188	188	188	188	188	182	188	187	188	188	188	187	187	186	186	186	186
Horizontal_collectivism3	Pearson Correlation	-0.0376605	-0.0570075	-0.00532349	0.0680938	-0.0624913	0.00304735	0.0694296	-0.0198943	-0.0536954	-0.0415456	0.0932531	-0.0512082	0.0203304	-0.0142922	-0.0655732	-0.090765	0.0522024	0.0163944	-0.107791	-0.0324357	0.00466123	-0.0168566	0.0515909	-0.000618165	,321**	,434**	1	,380**	,151*	0.0394887	,235**	0.0724215	,413**	0.130921	0.0455878	0.033699	0.0431913	0.0770874	0.0653753	0.00349539	0.138032	0.0420063	0.0864242	0.0633927	0.0789286	-0.106962	0.114325	0.00380883
	Sig. (2-tailed)	0.607873	0.437119	0.9422	0.353145	0.394238	0.966894	0.343758	0.786403	0.464258	0.571333	0.203064	0.485236	0.781836	0.845653	0.371289	0.215432	0.47679	0.823298	0.140915	0.658571	0.94938	0.818402	0.481975	0.993282	7.19439e-06	5.14731e-10		7.67e-08	0.0390326	0.590549	0.00119321	0.323315	3.84065e-09	0.073318	0.534453	0.646158	0.562631	0.293036	0.374029	0.96203	0.0588875	0.567069	0.239551	0.388722	0.284234	0.146194	0.12024	0.958851
	N	188	188	188	188	188	188	188	188	188	188	188	188	188	188	188	188	188	188	188	188	188	188	188	188	188	188	188	188	188	188	188	188	188	188	188	188	182	188	187	188	188	188	187	187	186	186	186	186
Horizontal_collectivism4	Pearson Correlation	-0.0264886	0.00469533	-0.0246547	0.0663203	0.0505552	0.12488	0.130493	-0.0177612	0.0627452	-0.0747552	0.110004	-0.00465154	0.117551	-0.100737	-0.0258632	0.0166838	0.047132	0.101233	-0.0779736	0.0521287	0.0408138	0.0228759	-0.0235369	0.11797	,380**	,371**	,380**	1	,364**	0.118377	,232**	0.138947	,413**	,247**	-0.0298877	0.0242891	0.0814772	0.098864	-0.0218091	-0.0299103	0.101462	0.0982614	0.112522	0.110451	0.0308862	-0.00892386	0.086877	0.0491531
	Sig. (2-tailed)	0.718224	0.94901	0.736988	0.365853	0.490826	0.0877221	0.0742713	0.808839	0.392317	0.307926	0.132888	0.949485	0.108141	0.16897	0.724604	0.820231	0.520685	0.166871	0.287505	0.477413	0.578135	0.755339	0.748504	0.106882	7.22172e-08	1.6313e-07	7.67e-08		2.81799e-07	0.105668	0.00135975	0.0572135	3.83384e-09	0.000620346	0.683892	0.740748	0.274204	0.177072	0.767023	0.683666	0.165908	0.17974	0.125207	0.132355	0.675588	0.90378	0.238363	0.505256
	N	188	188	188	188	188	188	188	188	188	188	188	188	188	188	188	188	188	188	188	188	188	188	188	188	188	188	188	188	188	188	188	188	188	188	188	188	182	188	187	188	188	188	187	187	186	186	186	186
Horizontal_collectivism5	Pearson Correlation	0.047077	0.0457833	0.0362457	-0.062982	0.0363944	0.0540876	0.032117	0.063479	0.088207	0.00986178	0.00571888	0.0347729	0.0947664	0.0202697	0.070909	0.019903	0.113519	-0.0763732	-0.109501	,167*	0.0261216	0.0395225	0.0225817	-0.0508115	,182*	,204**	,151*	,364**	1	,281**	0.0947018	,158*	,154*	0.101433	0.00103392	-0.00509044	0.109529	0.0770346	-0.0418694	0.010046	0.132457	0.0250923	0.0272629	0.0611941	-0.00213056	0.115836	-0.0190446	-0.0259141
	Sig. (2-tailed)	0.521173	0.5327	0.621431	0.390529	0.62	0.460997	0.661718	0.386793	0.2287	0.89315	0.937915	0.635681	0.195797	0.782472	0.33355	0.786312	0.12087	0.297544	0.134684	0.0217466	0.721966	0.590231	0.758388	0.488628	0.0122996	0.00497331	0.0390326	2.81799e-07		9.64186e-05	0.196103	0.0305758	0.035047	0.16603	0.988765	0.944726	0.141054	0.293367	0.569379	0.891166	0.0699798	0.732496	0.711097	0.405417	0.976975	0.115383	0.796402	0.725515
	N	188	188	188	188	188	188	188	188	188	188	188	188	188	188	188	188	188	188	188	188	188	188	188	188	188	188	188	188	188	188	188	188	188	188	188	188	182	188	187	188	188	188	187	187	186	186	186	186
Vertical_collectivism1	Pearson Correlation	,255**	,205**	,179*	-,215**	,345**	,319**	-,251**	0.112089	,206**	0.128867	-0.0747222	,216**	0.0756201	-0.13749	0.0416579	-0.0797399	-0.0890725	-0.0444965	-0.117686	0.0833664	0.103339	0.101673	0.00783323	0.0256579	0.0812737	-0.00465135	0.0394887	0.118377	,281**	1	,236**	,628**	,157*	,180*	,168*	,162*	0.0789844	0.0288516	,221**	,185*	0.0295063	0.0617273	-0.0245728	0.0550231	0.130215	0.109582	0.096939	0.135499
	Sig. (2-tailed)	0.00041777	0.0047936	0.0138919	0.00307101	1.26029e-06	8.27471e-06	0.000515921	0.125653	0.00463628	0.0779827	0.308141	0.00284571	0.302347	0.0598987	0.570292	0.276692	0.224148	0.544291	0.107733	0.255363	0.158171	0.165025	0.915036	0.726703	0.267528	0.949487	0.590549	0.105668	9.64186e-05		0.00112659	4.72531e-22	0.0309204	0.0135343	0.0210347	0.0264734	0.289203	0.694292	0.00232623	0.0108642	0.687714	0.400057	0.738511	0.454489	0.0764815	0.136509	0.188086	0.0651815
	N	188	188	188	188	188	188	188	188	188	188	188	188	188	188	188	188	188	188	188	188	188	188	188	188	188	188	188	188	188	188	188	188	188	188	188	188	182	188	187	188	188	188	187	187	186	186	186	186
Vertical_collectivism2	Pearson Correlation	0.0691342	0.0683113	0.0350872	-0.0616831	,159*	,218**	-,156*	0.0896422	,175*	0.025071	0.00648782	,162*	0.118469	-0.0915515	0.0603902	-0.0699419	0.00640081	-0.0342771	-0.0583024	-0.103007	-0.0503896	-0.0404541	-0.080784	-0.0162739	0.10153	0.115302	,235**	,232**	0.0947018	,236**	1	,185*	,359**	,212**	0.0739578	0.0694671	-0.0233218	-0.0383955	0.0654102	0.0521956	0.089004	0.0852698	0.134844	,187*	0.13835	-0.0122762	0.119973	0.11203
	Sig. (2-tailed)	0.34582	0.351606	0.632629	0.400395	0.0294299	0.00259496	0.0330126	0.221186	0.01651	0.732714	0.929587	0.02596	0.105396	0.211466	0.410361	0.340201	0.930529	0.64051	0.42676	0.159519	0.492249	0.581493	0.270432	0.824576	0.165621	0.115104	0.00119321	0.00135975	0.196103	0.00112659		0.0112065	4.06267e-07	0.00346344	0.31313	0.343497	0.754658	0.600881	0.373774	0.476847	0.224505	0.244634	0.0657666	0.010343	0.0596743	0.867919	0.102874	0.127912
	N	188	188	188	188	188	188	188	188	188	188	188	188	188	188	188	188	188	188	188	188	188	188	188	188	188	188	188	188	188	188	188	188	188	188	188	188	182	188	187	188	188	188	187	187	186	186	186	186
Vertical_collectivism3	Pearson Correlation	,153*	,155*	0.0792014	-0.0886176	,326**	,296**	-0.120833	,166*	,194**	0.0815858	0.00641263	0.109878	0.0799872	-0.0506814	0.0635885	0.0573268	-0.0515411	0.00473289	-,182*	0.120818	,148*	,178*	0.0242659	0.0663171	0.127172	0.0627747	0.0724215	0.138947	,158*	,628**	,185*	1	,199**	,235**	,222**	,173*	0.133832	0.0994131	,304**	,192**	0.12738	0.117208	0.0531274	0.083894	0.105064	-0.00217091	0.136654	,169*
	Sig. (2-tailed)	0.0355525	0.0331877	0.279959	0.226532	5.01716e-06	3.74818e-05	0.0985771	0.0226228	0.00770547	0.265689	0.930401	0.133336	0.275201	0.489743	0.385972	0.434552	0.482399	0.948603	0.012279	0.0986208	0.0425318	0.0143535	0.740987	0.365875	0.0820117	0.392093	0.323315	0.0572135	0.0305758	4.72531e-22	0.0112065		0.00630255	0.00116041	0.00224972	0.0177624	0.0716777	0.174668	2.29576e-05	0.00838378	0.0815092	0.109181	0.470205	0.253639	0.153528	0.976539	0.0629018	0.0208232
	N	188	188	188	188	188	188	188	188	188	188	188	188	188	188	188	188	188	188	188	188	188	188	188	188	188	188	188	188	188	188	188	188	188	188	188	188	182	188	187	188	188	188	187	187	186	186	186	186
Vertical_collectivism4	Pearson Correlation	0.0626794	0.10556	-0.0266263	0.032504	,165*	,217**	-0.025834	0.0809853	0.0954581	0.058204	-0.0154297	0.123347	,165*	-0.0841007	-0.013483	-0.0923809	0.014559	0.0591934	0.0587766	0.0983077	0.0810456	0.0317067	0.00698658	,150*	,356**	,368**	,413**	,413**	,154*	,157*	,359**	,199**	1	,299**	0.0813447	0.0823954	0.0891653	0.0179123	,187*	0.12855	,171*	,165*	0.0146075	0.0392121	0.0273473	0.108201	0.107506	0.048047
	Sig. (2-tailed)	0.392814	0.149376	0.716821	0.657898	0.0237803	0.00280445	0.724903	0.269236	0.192539	0.427543	0.833541	0.0917149	0.0238561	0.251186	0.854292	0.20734	0.842809	0.419716	0.423003	0.179534	0.268878	0.665778	0.92419	0.0394309	5.53212e-07	2.04535e-07	3.84065e-09	3.83384e-09	0.035047	0.0309204	4.06267e-07	0.00630255		3.14431e-05	0.267109	0.26096	0.231305	0.807244	0.0103983	0.0787254	0.0187191	0.0233803	0.842712	0.594154	0.710993	0.14155	0.144142	0.514896
	N	188	188	188	188	188	188	188	188	188	188	188	188	188	188	188	188	188	188	188	188	188	188	188	188	188	188	188	188	188	188	188	188	188	188	188	188	182	188	187	188	188	188	187	187	186	186	186	186
Vertical_collectivism5	Pearson Correlation	0.136462	,177*	0.0864599	-0.0175544	,186*	0.139771	-0.104025	-0.0664427	0.0592795	-0.0106524	-0.0660424	0.088825	0.0805811	-0.108344	0.0472982	-0.00399801	,158*	0.0614664	0.0413329	0.0741815	0.0313729	0.00275931	,148*	,171*	,278**	,249**	0.130921	,247**	0.101433	,180*	,212**	,235**	,299**	1	0.0799077	-0.0275834	0.0135259	-0.0329425	0.0645365	0.0181347	0.0973576	0.0220578	0.0793125	,144*	,181*	-0.0388857	,218**	,207**
	Sig. (2-tailed)	0.0618543	0.0149784	0.238087	0.811023	0.0106495	0.0557391	0.155415	0.364967	0.419039	0.884641	0.367869	0.225443	0.271641	0.138874	0.519215	0.956575	0.0299254	0.402055	0.573306	0.311664	0.669088	0.970021	0.0426908	0.0190056	0.000112584	0.000574502	0.073318	0.000620346	0.16603	0.0135343	0.00346344	0.00116041	3.14431e-05		0.275679	0.7071	0.856191	0.65358	0.380203	0.804899	0.183796	0.763825	0.280583	0.0496157	0.0134312	0.598225	0.00282078	0.00464758
	N	188	188	188	188	188	188	188	188	188	188	188	188	188	188	188	188	188	188	188	188	188	188	188	188	188	188	188	188	188	188	188	188	188	188	188	188	182	188	187	188	188	188	187	187	186	186	186	186
Covid_Worry_Self1	Pearson Correlation	,152*	0.135425	0.127259	-,190**	0.139633	,243**	-0.137398	0.0514952	0.0200552	0.0452568	0.0186542	0.14299	0.0455907	-0.140847	-0.0333558	-0.0796134	-0.0743542	-0.113812	-,200**	-0.124836	-0.0998955	-0.0927482	-0.122815	-0.133814	0.133254	,153*	0.0455878	-0.0298877	0.00103392	,168*	0.0739578	,222**	0.0813447	0.0799077	1	,764**	,502**	,491**	,621**	,575**	,550**	,563**	,299**	,354**	,247**	-0.00556547	,243**	,280**
	Sig. (2-tailed)	0.0376389	0.0638809	0.0818001	0.00899622	0.0559852	0.0007603	0.0600716	0.48279	0.784717	0.537427	0.799426	0.0502801	0.534427	0.0538619	0.649521	0.277457	0.310536	0.119908	0.00604605	0.0878344	0.172575	0.205531	0.0931342	0.0671338	0.0682963	0.0358235	0.534453	0.683892	0.988765	0.0210347	0.31313	0.00224972	0.267109	0.275679		2.89614e-37	5.07409e-13	8.32207e-13	2.31895e-21	6.12259e-18	2.87494e-16	4.14571e-17	3.22915e-05	6.60592e-07	0.000666895	0.939903	0.000850328	0.000110329
	N	188	188	188	188	188	188	188	188	188	188	188	188	188	188	188	188	188	188	188	188	188	188	188	188	188	188	188	188	188	188	188	188	188	188	188	188	182	188	187	188	188	188	187	187	186	186	186	186
Covid_Worry_Self2	Pearson Correlation	0.143025	0.116971	,150*	-,210**	0.112835	,231**	-0.0835598	0.0406458	0.0444517	0.0103663	0.0361704	,186*	0.0711574	-,214**	-0.123169	-0.0966251	-0.115013	-0.0917781	-,228**	-,151*	-,146*	-0.13684	-,168*	-0.115426	0.0610417	0.0632241	0.033699	0.0242891	-0.00509044	,162*	0.0694671	,173*	0.0823954	-0.0275834	,764**	1	,377**	,419**	,531**	,652**	,473**	,576**	,270**	,324**	,263**	-0.0359463	,293**	,240**
	Sig. (2-tailed)	0.0502234	0.109905	0.0392763	0.00382475	0.123141	0.00143418	0.254258	0.579702	0.544697	0.887718	0.622156	0.0107994	0.331855	0.00314058	0.0921901	0.187133	0.116025	0.210333	0.0016328	0.0379892	0.0459482	0.0611282	0.021369	0.114713	0.405321	0.388706	0.646158	0.740748	0.944726	0.0264734	0.343497	0.0177624	0.26096	0.7071	2.89614e-37		1.56009e-07	2.23387e-09	5.38854e-15	3.95091e-24	7.24123e-12	5.46646e-18	0.000188181	6.11319e-06	0.000290038	0.626192	4.92859e-05	0.000963656
	N	188	188	188	188	188	188	188	188	188	188	188	188	188	188	188	188	188	188	188	188	188	188	188	188	188	188	188	188	188	188	188	188	188	188	188	188	182	188	187	188	188	188	187	187	186	186	186	186
Covid_Worry_Oldfam1	Pearson Correlation	0.0465022	-0.0473988	0.00684836	-0.102761	-0.104017	-0.0124946	-0.00122084	-0.0203046	-0.0604755	-0.118886	0.108783	-0.0810577	-0.0216981	0.0732011	0.0253318	0.113908	0.0461356	-0.0432857	-0.0449039	-0.0838899	-0.0808595	-0.0639851	-0.0660491	-0.0630963	,164*	,152*	0.0431913	0.0814772	0.109529	0.0789844	-0.0233218	0.133832	0.0891653	0.0135259	,502**	,377**	1	,767**	,563**	,450**	,593**	,533**	,182*	,208**	0.10032	0.00268178	0.134919	0.139153
	Sig. (2-tailed)	0.533045	0.52517	0.926894	0.167455	0.162297	0.86705	0.98695	0.785572	0.417377	0.109935	0.143798	0.27669	0.77125	0.326075	0.734275	0.125745	0.536282	0.561777	0.54723	0.260197	0.27787	0.390816	0.375682	0.397444	0.0272183	0.0399368	0.562631	0.274204	0.141054	0.289203	0.754658	0.0716777	0.231305	0.856191	5.07409e-13	1.56009e-07		1.87429e-36	1.5822e-16	1.86378e-10	1.16622e-18	1.01626e-14	0.0140129	0.00502019	0.180267	0.971498	0.0709521	0.062463
	N	182	182	182	182	182	182	182	182	182	182	182	182	182	182	182	182	182	182	182	182	182	182	182	182	182	182	182	182	182	182	182	182	182	182	182	182	182	182	181	182	182	182	181	181	180	180	180	180
Covid_Worry_Oldfam2	Pearson Correlation	-0.00633388	0.0137872	0.0448441	-0.10556	-0.011332	0.0685567	-0.0312078	-0.0373648	-0.0610013	-0.0258039	0.0514632	0.0398377	0.00890992	-0.0373308	0.0319023	0.0916291	-0.0192739	-0.0104144	-,151*	-0.124129	-0.0930224	0.00125227	-0.11259	-0.137189	0.126012	0.0829824	0.0770874	0.098864	0.0770346	0.0288516	-0.0383955	0.0994131	0.0179123	-0.0329425	,491**	,419**	,767**	1	,485**	,501**	,552**	,524**	,314**	,310**	,196**	-0.0379216	,237**	,201**
	Sig. (2-tailed)	0.931254	0.851042	0.541148	0.149374	0.877338	0.349874	0.670728	0.610695	0.405632	0.72521	0.483062	0.587268	0.90341	0.61102	0.663841	0.211077	0.792911	0.887202	0.0387641	0.089662	0.204189	0.986392	0.123961	0.060466	0.0848623	0.257566	0.293036	0.177072	0.293367	0.694292	0.600881	0.174668	0.807244	0.65358	8.32207e-13	2.23387e-09	1.87429e-36		2.09455e-12	2.53515e-13	2.28023e-16	1.13387e-14	1.20789e-05	1.53444e-05	0.00720274	0.607335	0.00114601	0.00583022
	N	188	188	188	188	188	188	188	188	188	188	188	188	188	188	188	188	188	188	188	188	188	188	188	188	188	188	188	188	188	188	188	188	188	188	188	188	182	188	187	188	188	188	187	187	186	186	186	186
Covid_Worry_Household1	Pearson Correlation	0.0525225	0.0566701	0.00326531	-,205**	0.0518489	,157*	-0.13678	0.0543152	0.0168985	0.0553084	0.0838211	,144*	0.105591	-0.0765263	-0.0819497	-0.0438336	-0.0894689	0.00226998	-0.111522	-0.114203	-0.0947034	-0.0724398	-0.046716	-0.0522211	0.114009	0.0827742	0.0653753	-0.0218091	-0.0418694	,221**	0.0654102	,304**	,187*	0.0645365	,621**	,531**	,563**	,485**	1	,786**	,549**	,568**	,183*	,230**	,195**	0.00676615	,231**	,275**
	Sig. (2-tailed)	0.475282	0.441077	0.964623	0.00484102	0.48097	0.0316854	0.061946	0.460324	0.818441	0.45215	0.254053	0.048852	0.150357	0.297879	0.264847	0.551387	0.223335	0.975402	0.128622	0.119631	0.197306	0.3245	0.525497	0.477823	0.120263	0.260053	0.374029	0.767023	0.569379	0.00232623	0.373774	2.29576e-05	0.0103983	0.380203	2.31895e-21	5.38854e-15	1.5822e-16	2.09455e-12		1.72019e-40	3.82492e-16	2.4181e-17	0.0123096	0.00159089	0.00788821	0.927169	0.00156369	0.000148591
	N	187	187	187	187	187	187	187	187	187	187	187	187	187	187	187	187	187	187	187	187	187	187	187	187	187	187	187	187	187	187	187	187	187	187	187	187	181	187	187	187	187	187	186	186	185	185	185	185
Covid_Worry_Household2	Pearson Correlation	0.0489255	0.106402	0.0304613	-,179*	0.0949788	,205**	-0.115991	0.0566656	0.00653413	-0.00448627	0.0566103	,219**	0.13194	-0.106482	-0.0809356	-0.0672361	-0.140529	-0.00631806	-,173*	-0.0943323	-0.0544289	-0.048965	-,150*	-0.117436	0.0411418	0.0359678	0.00349539	-0.0299103	0.010046	,185*	0.0521956	,192**	0.12855	0.0181347	,575**	,652**	,450**	,501**	,786**	1	,494**	,540**	,219**	,217**	,187*	-0.0396682	,226**	,211**
	Sig. (2-tailed)	0.504927	0.146139	0.67816	0.0137687	0.194792	0.00483767	0.112936	0.439878	0.929086	0.951277	0.440326	0.0025623	0.0710902	0.145835	0.26953	0.359255	0.0544112	0.931425	0.017381	0.197862	0.45817	0.504583	0.040452	0.108491	0.575081	0.624109	0.96203	0.683666	0.891166	0.0108642	0.476847	0.00838378	0.0787254	0.804899	6.12259e-18	3.95091e-24	1.86378e-10	2.53515e-13	1.72019e-40		5.70917e-13	1.26193e-15	0.00259895	0.00285955	0.0107594	0.590876	0.00193088	0.00391605
	N	188	188	188	188	188	188	188	188	188	188	188	188	188	188	188	188	188	188	188	188	188	188	188	188	188	188	188	188	188	188	188	188	188	188	188	188	182	188	187	188	188	188	187	187	186	186	186	186
Covid_Worry_Friends1	Pearson Correlation	0.0231363	0.0300245	0.0174605	-0.127785	0.028068	0.0950623	-0.0261964	-0.100544	-0.11983	-0.0550415	0.131353	0.0431163	0.120663	-0.0714084	0.0127642	0.0306761	0.0413076	-0.0539146	-0.141046	-0.0948053	-0.0579247	-0.0737839	-0.0145997	-0.026049	,288**	,179*	0.138032	0.101462	0.132457	0.0295063	0.089004	0.12738	,171*	0.0973576	,550**	,473**	,593**	,552**	,549**	,494**	1	,860**	,274**	,312**	,217**	-0.069205	,228**	,297**
	Sig. (2-tailed)	0.752643	0.682524	0.812015	0.0805347	0.702196	0.194398	0.721202	0.169791	0.101427	0.453118	0.0723671	0.55686	0.0990571	0.330148	0.861981	0.676019	0.573541	0.462435	0.0535206	0.195613	0.429767	0.314272	0.842375	0.722706	6.23619e-05	0.0138031	0.0588875	0.165908	0.0699798	0.687714	0.224505	0.0815092	0.0187191	0.183796	2.87494e-16	7.24123e-12	1.16622e-18	2.28023e-16	3.82492e-16	5.70917e-13		3.99231e-56	0.000148567	1.39192e-05	0.00289547	0.34794	0.00171793	3.90302e-05
	N	188	188	188	188	188	188	188	188	188	188	188	188	188	188	188	188	188	188	188	188	188	188	188	188	188	188	188	188	188	188	188	188	188	188	188	188	182	188	187	188	188	188	187	187	186	186	186	186
Covid_Worry_Friends2	Pearson Correlation	0.00391122	0.0445174	0.0144505	-0.122159	0.00501633	0.1137	0.0106739	-0.11377	-0.12149	-0.0642157	0.133523	0.0777616	0.0495085	-0.104837	-0.00807865	0.078241	0.0379492	-0.045202	-0.0630408	-0.0946781	-0.097561	-0.108712	-0.0165032	-0.0364978	,181*	0.109777	0.0420063	0.0982614	0.0250923	0.0617273	0.0852698	0.117208	,165*	0.0220578	,563**	,576**	,533**	,524**	,568**	,540**	,860**	1	,223**	,288**	,198**	-0.0294543	,191**	,225**
	Sig. (2-tailed)	0.957516	0.544102	0.843965	0.0949093	0.945529	0.120276	0.884409	0.120044	0.096748	0.381295	0.067736	0.288822	0.499858	0.152199	0.912384	0.285851	0.605122	0.537921	0.390085	0.196216	0.182878	0.137531	0.822145	0.619005	0.0127772	0.133695	0.567069	0.17974	0.732496	0.400057	0.244634	0.109181	0.0233803	0.763825	4.14571e-17	5.46646e-18	1.01626e-14	1.13387e-14	2.4181e-17	1.26193e-15	3.99231e-56		0.00214542	6.29306e-05	0.00667701	0.689833	0.00910566	0.00204579
	N	188	188	188	188	188	188	188	188	188	188	188	188	188	188	188	188	188	188	188	188	188	188	188	188	188	188	188	188	188	188	188	188	188	188	188	188	182	188	187	188	188	188	187	187	186	186	186	186
Lockdown_madesense1	Pearson Correlation	,163*	,168*	,231**	-,172*	0.115743	,168*	-0.0948196	0.0325053	0.0378216	0.0111318	-0.0220026	,178*	0.0293401	-0.0762676	0.0382829	0.0321623	0.0372202	-0.0234516	-0.0659144	-0.097784	-0.069342	-0.0271571	-0.0637771	-0.0429771	0.107822	0.0667763	0.0864242	0.112522	0.0272629	-0.0245728	0.134844	0.0531274	0.0146075	0.0793125	,299**	,270**	,182*	,314**	,183*	,219**	,274**	,223**	1	,771**	,395**	-0.0670368	,456**	,417**
	Sig. (2-tailed)	0.0261108	0.0217261	0.00144146	0.0186158	0.114691	0.0218383	0.196754	0.65875	0.607309	0.879811	0.765016	0.0146139	0.690176	0.299521	0.60293	0.662128	0.613039	0.750038	0.370094	0.183057	0.345673	0.712168	0.385846	0.559199	0.141875	0.363855	0.239551	0.125207	0.711097	0.738511	0.0657666	0.470205	0.842712	0.280583	3.22915e-05	0.000188181	0.0140129	1.20789e-05	0.0123096	0.00259895	0.000148567	0.00214542		3.58462e-38	2.36912e-08	0.363287	5.85175e-11	3.06234e-09
	N	187	187	187	187	187	187	187	187	187	187	187	187	187	187	187	187	187	187	187	187	187	187	187	187	187	187	187	187	187	187	187	187	187	187	187	187	181	187	186	187	187	187	187	187	186	186	186	186
Lockdown_Necessary1	Pearson Correlation	,218**	,248**	,292**	-,253**	,201**	,216**	-0.133525	0.0771119	0.0763563	0.0272805	0.0229682	,173*	0.0341751	-0.120683	-0.00175153	-0.0376962	0.0379698	-0.0294142	-0.0869517	-0.110643	-0.083647	-0.0621807	-0.0148194	-0.0389188	,182*	0.111657	0.0633927	0.110451	0.0611941	0.0550231	,187*	0.083894	0.0392121	,144*	,354**	,324**	,208**	,310**	,230**	,217**	,312**	,288**	,771**	1	,534**	-0.108255	,559**	,469**
	Sig. (2-tailed)	0.0027363	0.000624941	5.1319e-05	0.000485099	0.00589785	0.0029998	0.068478	0.294186	0.298957	0.710919	0.755025	0.0178359	0.642404	0.0999158	0.981019	0.608501	0.605901	0.689434	0.236684	0.131682	0.255045	0.397873	0.840461	0.596918	0.0128981	0.128159	0.388722	0.132355	0.405417	0.454489	0.010343	0.253639	0.594154	0.0496157	6.60592e-07	6.11319e-06	0.00502019	1.53444e-05	0.00159089	0.00285955	1.39192e-05	6.29306e-05	3.58462e-38		4.34647e-15	0.141352	1.16625e-16	1.50058e-11
	N	187	187	187	187	187	187	187	187	187	187	187	187	187	187	187	187	187	187	187	187	187	187	187	187	187	187	187	187	187	187	187	187	187	187	187	187	181	187	186	187	187	187	187	187	186	186	186	186
Lockdown_police1	Pearson Correlation	0.137306	,166*	,269**	-,246**	,225**	,205**	-,184*	0.0803558	0.0946705	,175*	-0.0924636	,199**	0.0638483	-,299**	-0.0474755	-0.0863144	-0.0429599	0.0437541	-0.0583644	0.0152485	-0.0278865	0.00984972	-0.00116576	0.0637879	,152*	0.0989989	0.0789286	0.0308862	-0.00213056	0.130215	0.13835	0.105064	0.0273473	,181*	,247**	,263**	0.10032	,196**	,195**	,187*	,217**	,198**	,395**	,534**	1	-,332**	,748**	,531**
	Sig. (2-tailed)	0.0616446	0.0237505	0.00020839	0.000699524	0.00199436	0.00498633	0.0118281	0.275589	0.198681	0.0166484	0.209397	0.00646016	0.386607	3.36641e-05	0.519914	0.241428	0.560423	0.553189	0.428773	0.836344	0.705557	0.893853	0.987401	0.387056	0.0385692	0.178829	0.284234	0.675588	0.976975	0.0764815	0.0596743	0.153528	0.710993	0.0134312	0.000666895	0.000290038	0.180267	0.00720274	0.00788821	0.0107594	0.00289547	0.00667701	2.36912e-08	4.34647e-15		3.66056e-06	1.19137e-34	5.97113e-15
	N	186	186	186	186	186	186	186	186	186	186	186	186	186	186	186	186	186	186	186	186	186	186	186	186	186	186	186	186	186	186	186	186	186	186	186	186	180	186	185	186	186	186	186	186	186	186	186	186
Lockdown_individual1	Pearson Correlation	0.00458882	0.0631747	-0.00903451	-0.0567408	0.0173389	0.0286129	0.0124836	0.0307792	0.11756	-0.0310613	-0.0748318	0.0391348	0.0990128	0.0277765	,150*	,150*	0.129517	0.0912639	0.126444	,163*	,158*	,154*	-0.0585573	0.100193	0.0333958	-0.0394766	-0.106962	-0.00892386	0.115836	0.109582	-0.0122762	-0.00217091	0.108201	-0.0388857	-0.00556547	-0.0359463	0.00268178	-0.0379216	0.00676615	-0.0396682	-0.069205	-0.0294543	-0.0670368	-0.108255	-,332**	1	-,286**	-,254**
	Sig. (2-tailed)	0.950434	0.391646	0.902593	0.441748	0.81429	0.698255	0.865708	0.676648	0.110035	0.673853	0.310052	0.595881	0.178768	0.706664	0.0408011	0.0415259	0.0780862	0.215393	0.0854772	0.02641	0.0317924	0.0356661	0.427246	0.173618	0.650898	0.592671	0.146194	0.90378	0.115383	0.136509	0.867919	0.976539	0.14155	0.598225	0.939903	0.626192	0.971498	0.607335	0.927169	0.590876	0.34794	0.689833	0.363287	0.141352	3.66056e-06		7.7892e-05	0.000465455
	N	186	186	186	186	186	186	186	186	186	186	186	186	186	186	186	186	186	186	186	186	186	186	186	186	186	186	186	186	186	186	186	186	186	186	186	186	180	186	185	186	186	186	186	186	186	186	186	186
Lockdown_Penalty1	Pearson Correlation	,146*	,161*	,179*	-,261**	,240**	,264**	-,148*	0.141754	,150*	,166*	-0.0698915	,268**	,207**	-,301**	-0.0577297	-0.102528	-0.0357742	0.0622591	-0.113517	0.081391	0.09224	0.0736645	0.0290762	0.0815184	,179*	,248**	0.114325	0.086877	-0.0190446	0.096939	0.119973	0.136654	0.107506	,218**	,243**	,293**	0.134919	,237**	,231**	,226**	,228**	,191**	,456**	,559**	,748**	-,286**	1	,599**
	Sig. (2-tailed)	0.0473746	0.0282246	0.0142876	0.00032166	0.00094934	0.000267462	0.0438733	0.0536082	0.0412714	0.0231509	0.343167	0.000215047	0.00463637	2.94212e-05	0.433819	0.163757	0.627846	0.39856	0.122897	0.26943	0.210506	0.317681	0.693613	0.268679	0.0144197	0.000651407	0.12024	0.238363	0.796402	0.188086	0.102874	0.0629018	0.144142	0.00282078	0.000850328	4.92859e-05	0.0709521	0.00114601	0.00156369	0.00193088	0.00171793	0.00910566	5.85175e-11	1.16625e-16	1.19137e-34	7.7892e-05		1.70321e-19
	N	186	186	186	186	186	186	186	186	186	186	186	186	186	186	186	186	186	186	186	186	186	186	186	186	186	186	186	186	186	186	186	186	186	186	186	186	180	186	185	186	186	186	186	186	186	186	186	186
Lockdown_Govright1	Pearson Correlation	,278**	,240**	,253**	-,277**	,323**	,391**	-,244**	0.0823798	0.125969	,169*	-0.0702301	,279**	,163*	-,144*	-0.00735903	-0.0640121	-0.00512924	0.0685149	-0.056605	0.0807626	0.0709595	0.109045	0.033549	0.0260079	0.102434	,150*	0.00380883	0.0491531	-0.0259141	0.135499	0.11203	,169*	0.048047	,207**	,280**	,240**	0.139153	,201**	,275**	,211**	,297**	,225**	,417**	,469**	,531**	-,254**	,599**	1
	Sig. (2-tailed)	0.000119689	0.000958654	0.000505281	0.000128989	6.89196e-06	3.52877e-08	0.000802001	0.263636	0.0866689	0.0208514	0.340828	0.00011241	0.0261531	0.0496026	0.920592	0.385387	0.944606	0.35278	0.442844	0.273157	0.335824	0.138453	0.649403	0.724561	0.164148	0.0412291	0.958851	0.505256	0.725515	0.0651815	0.127912	0.0208232	0.514896	0.00464758	0.000110329	0.000963656	0.062463	0.00583022	0.000148591	0.00391605	3.90302e-05	0.00204579	3.06234e-09	1.50058e-11	5.97113e-15	0.000465455	1.70321e-19
	N	186	186	186	186	186	186	186	186	186	186	186	186	186	186	186	186	186	186	186	186	186	186	186	186	186	186	186	186	186	186	186	186	186	186	186	186	180	186	185	186	186	186	186	186	186	186	186	186
Lockdown_Madesense2	Pearson Correlation	,225**	,248**	,228**	-0.0468849	0.103075	0.0953778	-,153*	-0.0655256	-0.0733528	0.0305943	0.022352	0.0987554	0.00754475	-0.0798471	0.0577316	-0.0140988	-0.0171188	0.0154999	-0.111052	-0.123676	-0.0933675	-0.0892083	-0.118805	-0.0766977	0.0856557	0.087884	0.067299	0.0413548	-0.126367	-0.103139	0.0505023	-0.0199498	-0.0296628	0.106348	,291**	,287**	,202**	,352**	,206**	,300**	,293**	,257**	,545**	,425**	,202**	-,167*	,287**	,323**
	Sig. (2-tailed)	0.00197437	0.000621308	0.0016868	0.523999	0.160374	0.194119	0.0360924	0.37293	0.318423	0.677657	0.761397	0.178724	0.918374	0.277343	0.432554	0.848122	0.816116	0.833239	0.130252	0.0917208	0.203729	0.224691	0.105344	0.296795	0.243771	0.231676	0.360104	0.574139	0.0848213	0.160113	0.49245	0.786385	0.686947	0.147437	5.4285e-05	6.62573e-05	0.00647465	7.98574e-07	0.00473408	3.08353e-05	4.67131e-05	0.000389374	7.22703e-16	1.29279e-09	0.00560895	0.0225928	7.06194e-05	6.90377e-06
	N	187	187	187	187	187	187	187	187	187	187	187	187	187	187	187	187	187	187	187	187	187	187	187	187	187	187	187	187	187	187	187	187	187	187	187	187	181	187	186	187	187	187	187	187	186	186	186	186
Lockdown_necessary2	Pearson Correlation	,288**	,292**	,307**	-0.060414	0.100459	0.0920006	-,206**	-0.0771733	-0.0776045	0.00573242	0.111859	0.0694222	0.0204978	-0.0717018	-0.00679853	-0.0659466	-0.0279338	-0.0655461	-,160*	-,216**	-,171*	-,168*	-0.0638726	-0.0767251	0.119008	,176*	,150*	0.0676254	-0.0471481	-0.0545079	0.0758703	0.0603867	0.0158823	0.138025	,342**	,327**	,316**	,419**	,324**	,313**	,401**	,344**	,518**	,543**	,266**	-,227**	,322**	,416**
	Sig. (2-tailed)	6.78202e-05	5.21981e-05	2.03515e-05	0.412712	0.172475	0.211697	0.00482523	0.295113	0.292415	0.938104	0.128502	0.346425	0.781245	0.330781	0.926622	0.37116	0.70508	0.374079	0.0291188	0.00309996	0.0192936	0.02217	0.386425	0.297935	0.10569	0.016362	0.0412629	0.359079	0.5228	0.459952	0.303366	0.412923	0.829643	0.060282	1.70943e-06	5.34226e-06	1.56352e-05	2.55116e-09	6.64388e-06	1.33406e-05	1.4008e-08	1.49021e-06	3.54805e-14	1.11455e-15	0.000238017	0.00184994	7.65354e-06	3.41487e-09
	N	186	186	186	186	186	186	186	186	186	186	186	186	186	186	186	186	186	186	186	186	186	186	186	186	186	186	186	186	186	186	186	186	186	186	186	186	180	186	185	186	186	186	186	186	186	186	186	186
Lockdown_police2	Pearson Correlation	,247**	,225**	,308**	-,209**	,261**	,195**	-,193**	0.134789	,148*	,234**	-0.069197	,153*	0.131672	-,205**	-0.0406944	-0.143733	-0.0858943	-0.00311503	-0.139204	-0.0357277	-0.0193561	0.083372	0.0245665	0.0470831	0.0813595	0.0680475	0.0311005	-0.0109369	-0.0154249	0.104492	0.119722	0.132086	-0.0141576	,222**	,256**	,235**	0.125716	,214**	,174*	,166*	,210**	0.127846	,331**	,436**	,773**	-,320**	,666**	,574**
	Sig. (2-tailed)	0.000672001	0.00200958	1.91033e-05	0.0042722	0.000328453	0.0075838	0.00826236	0.0666155	0.0441761	0.00128813	0.347995	0.0369774	0.0732179	0.00507111	0.581302	0.0503225	0.243736	0.966342	0.0581014	0.628293	0.793147	0.257908	0.73926	0.523374	0.269617	0.356081	0.673465	0.882217	0.834478	0.155793	0.103601	0.0723117	0.847905	0.00230409	0.000430842	0.00126944	0.0926487	0.00328837	0.0178452	0.0239549	0.00394934	0.0820384	3.82116e-06	5.21801e-10	3.4948e-38	8.63238e-06	3.36417e-25	1.05327e-17
	N	186	186	186	186	186	186	186	186	186	186	186	186	186	186	186	186	186	186	186	186	186	186	186	186	186	186	186	186	186	186	186	186	186	186	186	186	180	186	185	186	186	186	186	186	186	186	186	186
Lockdown_Individual2	Pearson Correlation	-0.041446	0.0534994	-0.0530397	-0.029319	-0.0153235	0.00219331	0.0190018	0.0391926	0.110504	0.0298722	-0.0430285	0.0757111	0.0792932	0.0378426	,208**	,205**	,170*	0.128263	,159*	0.135326	,158*	,151*	-0.03773	0.0862395	0.0387884	-0.020112	-0.070109	0.0113681	0.139147	0.0574373	0.118451	-0.03355	,188*	-0.046234	-0.0095093	-0.0228889	-0.0156993	-0.0472577	0.0384888	-0.0445094	-0.0504409	0.0022981	-0.0993878	-0.0981354	-,272**	,850**	-,270**	-,248**
	Sig. (2-tailed)	0.574334	0.468308	0.472144	0.691185	0.835551	0.976297	0.79685	0.595338	0.133222	0.685664	0.559796	0.304385	0.282008	0.608085	0.00446473	0.00494382	0.0203491	0.0810371	0.0306122	0.065528	0.0310828	0.0397337	0.609154	0.241839	0.599142	0.785261	0.341663	0.87761	0.058205	0.436155	0.107345	0.649394	0.0101695	0.5309	0.897501	0.756486	0.834313	0.521833	0.60296	0.546353	0.494152	0.975165	0.17712	0.182668	0.000172865	3.61178e-53	0.000195876	0.000638095
	N	186	186	186	186	186	186	186	186	186	186	186	186	186	186	186	186	186	186	186	186	186	186	186	186	186	186	186	186	186	186	186	186	186	186	186	186	180	186	185	186	186	186	186	186	186	186	186	186
Lockdown_penalty2	Pearson Correlation	,237**	,227**	,235**	-,245**	,266**	,259**	-,253**	0.138486	,197**	,255**	-0.0750749	,260**	,195**	-,295**	-0.00449951	-0.0940415	-0.0956151	0.113514	-0.124002	0.0557516	0.0855597	0.0935681	-0.0254265	0.0914609	0.0662707	,189**	0.0635936	0.0849403	-0.115577	0.0415915	0.0943508	0.112633	0.081189	,244**	,232**	,252**	0.112135	,181*	,213**	,194**	,206**	0.132091	,369**	,407**	,611**	-,226**	,732**	,629**
	Sig. (2-tailed)	0.00111692	0.00179328	0.00122139	0.000761195	0.000244356	0.000348306	0.000482816	0.0594214	0.00714785	0.000432328	0.308478	0.000335724	0.00775882	4.4491e-05	0.951398	0.201694	0.194218	0.122908	0.0917415	0.449761	0.245584	0.203983	0.730478	0.214401	0.368809	0.00994321	0.388507	0.249031	0.116204	0.57299	0.200208	0.125861	0.270624	0.000776055	0.00146466	0.000533237	0.133952	0.0136013	0.00358721	0.00793971	0.0047035	0.0723001	2.14184e-07	8.18806e-09	1.87821e-20	0.00189466	1.78348e-32	6.49104e-22
	N	186	186	186	186	186	186	186	186	186	186	186	186	186	186	186	186	186	186	186	186	186	186	186	186	186	186	186	186	186	186	186	186	186	186	186	186	180	186	185	186	186	186	186	186	186	186	186	186
Lockdown_govright2	Pearson Correlation	,314**	,285**	,308**	-,217**	,350**	,367**	-,289**	0.120039	,164*	,219**	-0.101711	,293**	,164*	-0.137627	-0.0118717	-0.118139	-0.0114799	0.0932156	-0.0837701	0.118272	0.106742	0.134409	0.0388312	0.0305964	0.0423802	0.131337	0.0112611	0.0326749	-0.0839918	0.093488	0.12863	,162*	0.0825452	,245**	,265**	,190**	0.100456	,158*	,238**	,164*	,252**	0.140214	,371**	,395**	,465**	-,307**	,539**	,869**
	Sig. (2-tailed)	1.29967e-05	8.25102e-05	1.89081e-05	0.00295368	9.89921e-07	2.66577e-07	6.30856e-05	0.102683	0.0257128	0.00266242	0.167162	5.03166e-05	0.0249905	0.0610344	0.872233	0.108281	0.876416	0.2057	0.255635	0.107881	0.147032	0.0673932	0.598738	0.678461	0.56573	0.073959	0.878753	0.657954	0.254374	0.204372	0.080164	0.0274063	0.262676	0.000737668	0.000262488	0.00947554	0.179673	0.0314825	0.00111748	0.0255912	0.000526594	0.0562865	1.84263e-07	2.47201e-08	2.35479e-11	1.98338e-05	2.03434e-15	3.62778e-58
	N	186	186	186	186	186	186	186	186	186	186	186	186	186	186	186	186	186	186	186	186	186	186	186	186	186	186	186	186	186	186	186	186	186	186	186	186	180	186	185	186	186	186	186	186	186	186	186	186
Lockdown_madesense3	Pearson Correlation	,284**	,293**	,256**	-,180*	0.0743089	0.0649971	-,183*	-0.0557826	-0.086412	0.0240835	0.021116	0.00960078	0.0473809	0.0557969	-0.136126	-0.0370569	0.0168661	-0.0560981	-0.0312423	-0.0591716	-0.104727	-0.121325	,150*	0.0115126	0.00226922	0.0296386	0.0668103	0.0187288	-0.0651149	0.100978	0.0313855	,148*	0.0347341	0.12272	,255**	,190**	0.121913	,199**	,163*	0.062907	,249**	,241**	,481**	,446**	,268**	-0.0593185	,268**	,364**
	Sig. (2-tailed)	8.33981e-05	4.60128e-05	0.000405426	0.0138267	0.312139	0.376806	0.012158	0.448276	0.239617	0.743535	0.774226	0.896241	0.519613	0.44816	0.0632151	0.614599	0.818783	0.44571	0.671222	0.421144	0.153742	0.0981105	0.0404969	0.875732	0.975411	0.687189	0.363611	0.799173	0.375939	0.169097	0.669804	0.0433688	0.63697	0.094278	0.000436277	0.00907984	0.102068	0.00639746	0.026454	0.392374	0.000599999	0.000889315	3.06332e-12	1.57297e-10	0.000222144	0.421252	0.000216721	3.35065e-07
	N	187	187	187	187	187	187	187	187	187	187	187	187	187	187	187	187	187	187	187	187	187	187	187	187	187	187	187	187	187	187	187	187	187	187	187	187	181	187	186	187	187	187	187	187	186	186	186	186
Lockdown_necessary3	Pearson Correlation	,279**	,294**	,341**	-,175*	,181*	,162*	-,175*	-0.020689	-0.0586446	0.0427774	0.0296546	0.106973	0.0892852	-0.0597801	-0.0624851	-0.0405481	0.0568696	-0.0757052	-0.11525	-0.0438163	-0.0284206	-0.103354	0.0578661	0.0724461	0.0983053	0.0941418	0.104627	0.0180284	-0.102878	0.0285297	0.112431	0.10228	0.0251959	,152*	,287**	,268**	,148*	,242**	,203**	0.139917	,382**	,343**	,534**	,594**	,384**	-0.138688	,440**	,412**
	Sig. (2-tailed)	0.000116042	4.7458e-05	1.93562e-06	0.0171876	0.0135564	0.0276456	0.0168917	0.779257	0.426556	0.562091	0.687834	0.146151	0.22555	0.417641	0.396846	0.582662	0.440711	0.304422	0.117248	0.552625	0.700185	0.160374	0.432732	0.325773	0.181908	0.201212	0.155256	0.807047	0.162319	0.69909	0.126547	0.164784	0.732829	0.0389827	7.01913e-05	0.000216467	0.0478049	0.000877514	0.00559294	0.0568146	7.31294e-08	1.64113e-06	4.35247e-15	4.31837e-19	6.10193e-08	0.0590487	3.40174e-10	5.34468e-09
	N	186	186	186	186	186	186	186	186	186	186	186	186	186	186	186	186	186	186	186	186	186	186	186	186	186	186	186	186	186	186	186	186	186	186	186	186	180	186	185	186	186	186	186	186	186	186	186	186
Lockdown_police3	Pearson Correlation	,241**	,244**	,329**	-,170*	,266**	,231**	-,195**	0.0801579	0.0557812	,171*	-0.0314203	0.124566	0.109844	-,190**	-0.0973544	-0.103395	-0.0784499	-0.0511294	-0.114052	-0.0268746	0.0189182	0.00846732	0.0478022	0.0778073	0.0650077	0.0444314	0.00796585	0.0169946	-0.117846	0.0944023	0.130252	,158*	0.0468259	,181*	,271**	,241**	0.1073	,191**	,164*	0.0918678	,279**	,202**	,394**	,457**	,693**	-,237**	,612**	,538**
	Sig. (2-tailed)	0.00092059	0.000808741	4.52182e-06	0.0206162	0.000244304	0.00148953	0.00767398	0.276776	0.44952	0.0195606	0.670303	0.0902647	0.135571	0.00950176	0.186192	0.160206	0.287173	0.488269	0.121133	0.715772	0.797724	0.908681	0.517042	0.291152	0.378024	0.547057	0.914068	0.817913	0.109164	0.199962	0.0763976	0.0310811	0.525648	0.0135985	0.000180715	0.000924573	0.151659	0.00889641	0.0255277	0.21236	0.000115878	0.00569842	2.75493e-08	5.40775e-11	6.56519e-28	0.00113972	1.58512e-20	2.5682e-15
	N	186	186	186	186	186	186	186	186	186	186	186	186	186	186	186	186	186	186	186	186	186	186	186	186	186	186	186	186	186	186	186	186	186	186	186	186	180	186	185	186	186	186	186	186	186	186	186	186
Lockdown_Individual3	Pearson Correlation	-0.0334441	0.042697	-0.0489404	-0.0491536	-0.0271463	0.0292222	0.0383278	0.0601187	0.0951638	-0.000922332	-0.0380186	0.068501	0.0921046	0.0160223	0.142951	,201**	,171*	0.0666799	0.112936	0.0722076	0.10522	0.0976248	-0.0820707	0.0523774	0.0585931	-0.0124683	-0.0738943	-0.0309634	0.104968	0.0149622	0.0986056	-0.0787454	0.141476	-0.0302025	0.0178698	-6.99326e-06	0.0302046	0.00173257	0.0650956	-0.00672994	-0.0490056	0.00634861	-0.0984536	-0.0927522	-,289**	,841**	-,269**	-,251**
	Sig. (2-tailed)	0.650428	0.562827	0.507102	0.505251	0.713024	0.692152	0.60349	0.415004	0.196341	0.990031	0.606417	0.352877	0.211179	0.828165	0.051599	0.00592904	0.0193742	0.365853	0.12484	0.327372	0.152915	0.184966	0.265438	0.477702	0.426963	0.865871	0.316169	0.674823	0.153907	0.839375	0.180571	0.285356	0.0540837	0.682375	0.808712	0.999924	0.687311	0.981276	0.378681	0.92736	0.506536	0.931466	0.181247	0.207973	6.4509e-05	6.59138e-51	0.000208824	0.000540204
	N	186	186	186	186	186	186	186	186	186	186	186	186	186	186	186	186	186	186	186	186	186	186	186	186	186	186	186	186	186	186	186	186	186	186	186	186	180	186	185	186	186	186	186	186	186	186	186	186
Lockdown_penalty3	Pearson Correlation	,241**	,267**	,272**	-,229**	,257**	,282**	-,216**	0.109242	0.130612	,197**	-0.062665	,227**	,220**	-,218**	-0.0103472	-0.0426906	-0.0550328	0.0237027	-0.0540235	0.134687	,175*	0.102664	0.0135716	0.136757	0.071496	0.136392	0.0558727	0.0747403	-0.123468	0.125371	0.0937384	,179*	0.114294	,173*	,242**	,255**	0.0882852	0.135411	,216**	,167*	,249**	,210**	,369**	,415**	,597**	-0.136117	,662**	,550**
	Sig. (2-tailed)	0.000920368	0.000227734	0.000174635	0.00165441	0.00039616	9.57276e-05	0.00303757	0.13774	0.0755812	0.00697058	0.395486	0.00181586	0.00255809	0.0028096	0.888527	0.562886	0.455635	0.748114	0.463955	0.0668234	0.016692	0.163197	0.854129	0.0627025	0.332174	0.0634134	0.448776	0.310645	0.0931596	0.0881875	0.203158	0.0145212	0.12034	0.0182437	0.000871884	0.000442071	0.238589	0.0653572	0.00310182	0.0223529	0.00059924	0.00406781	2.1968e-07	3.8647e-09	2.38299e-19	0.0639537	7.81696e-25	4.47125e-16
	N	186	186	186	186	186	186	186	186	186	186	186	186	186	186	186	186	186	186	186	186	186	186	186	186	186	186	186	186	186	186	186	186	186	186	186	186	180	186	185	186	186	186	186	186	186	186	186	186
Lockdown_govright3	Pearson Correlation	,302**	,292**	,276**	-,187*	,324**	,309**	-,257**	0.0470676	0.0595507	,212**	-0.112251	,261**	0.125956	-0.138227	-0.0165548	-0.0509594	-0.0797447	0.0484962	-0.0531879	0.0891167	0.118035	,165*	-0.0386144	0.0406891	0.00353568	0.0266314	-0.0174628	-0.00675123	-0.137045	,148*	0.0856827	,172*	0.062187	,196**	,156*	,165*	0.0372671	0.143141	,168*	,153*	,167*	0.126356	,322**	,321**	,452**	-,229**	,494**	,751**
	Sig. (2-tailed)	2.75487e-05	5.12139e-05	0.000133319	0.0107792	6.53447e-06	1.77027e-05	0.000396177	0.523511	0.419433	0.00367041	0.127159	0.000316547	0.0867017	0.0599051	0.822547	0.489718	0.279268	0.51097	0.470905	0.226431	0.108594	0.0243402	0.600783	0.581351	0.9618	0.718235	0.812988	0.927131	0.062146	0.0443819	0.244903	0.0189129	0.399107	0.00747543	0.0334516	0.0243784	0.619414	0.0512872	0.0225814	0.0367543	0.0225075	0.0856974	7.36143e-06	8.16941e-06	9.03853e-11	0.00167652	7.78771e-13	4.60898e-35
	N	186	186	186	186	186	186	186	186	186	186	186	186	186	186	186	186	186	186	186	186	186	186	186	186	186	186	186	186	186	186	186	186	186	186	186	186	180	186	185	186	186	186	186	186	186	186	186	186
Lockdown_madesense4	Pearson Correlation	,265**	,298**	,340**	-,148*	,153*	0.109156	-0.138281	-0.115668	-0.0821471	-0.0567187	,187*	0.0233311	-0.0506126	0.0174773	0.0291804	-0.00159292	0.00622701	-0.136719	-0.123801	-0.0991289	-0.116742	-,204**	-0.0234366	-0.0917645	,156*	,150*	0.0878202	0.0225174	-0.0129141	0.00094334	0.126613	,153*	0.00354447	,179*	,346**	,274**	,230**	,236**	,243**	,174*	,403**	,311**	,551**	,633**	,387**	-,174*	,361**	,497**
	Sig. (2-tailed)	0.000251823	3.3748e-05	1.90129e-06	0.0433975	0.0366247	0.136983	0.0591112	0.114929	0.263694	0.440685	0.0102438	0.75128	0.491505	0.812335	0.691777	0.982738	0.932593	0.0620643	0.0913918	0.177078	0.111572	0.00516414	0.750192	0.211634	0.0325405	0.0398586	0.232016	0.759685	0.860749	0.989777	0.0842108	0.0371793	0.961601	0.0141992	1.22247e-06	0.000147675	0.0018232	0.00115012	0.00083339	0.0172541	1.11371e-08	1.50194e-05	3.13687e-16	2.36633e-22	4.68042e-08	0.0177449	4.19765e-07	5.33384e-13
	N	187	187	187	187	187	187	187	187	187	187	187	187	187	187	187	187	187	187	187	187	187	187	187	187	187	187	187	187	187	187	187	187	187	187	187	187	181	187	186	187	187	187	187	187	186	186	186	186
Lockdown_necessary4	Pearson Correlation	,229**	,261**	,281**	-0.142713	0.0733658	0.029647	-,192**	-0.130422	-0.091706	-0.0331302	,178*	-0.00935617	-0.033942	0.0316088	-0.0468476	-0.0338249	0.0262982	-0.117683	-0.143718	-0.138047	-0.130789	-,241**	0.0164265	0.00477586	0.0717873	,147*	0.0517077	-0.0326118	-0.0687333	-0.0518391	0.0917782	0.0866851	-0.0174964	,163*	,270**	,212**	,245**	,262**	,223**	,150*	,392**	,300**	,510**	,561**	,323**	-,190**	,373**	,451**
	Sig. (2-tailed)	0.00163301	0.00032892	0.000100055	0.0519945	0.319652	0.687909	0.00872763	0.0760101	0.21317	0.653494	0.0150929	0.899143	0.645574	0.668442	0.525456	0.646715	0.721614	0.109659	0.0503456	0.0602415	0.0751825	0.000911218	0.8239	0.948417	0.330203	0.0449472	0.483357	0.658572	0.351243	0.482244	0.212808	0.239406	0.812634	0.0260349	0.00018893	0.00363088	0.000899053	0.000307188	0.00228463	0.0415969	3.07824e-08	3.08151e-05	9.86107e-14	8.31605e-17	6.84024e-06	0.00953434	1.5188e-07	1.10415e-10
	N	186	186	186	186	186	186	186	186	186	186	186	186	186	186	186	186	186	186	186	186	186	186	186	186	186	186	186	186	186	186	186	186	186	186	186	186	180	186	185	186	186	186	186	186	186	186	186	186
Lockdown_govright4A	Pearson Correlation	,253**	,278**	,288**	-,180*	,293**	,190**	-,229**	0.0191827	-0.017629	,147*	0.0195738	,206**	0.101776	-0.0568973	0.0340432	-0.0205948	0.00833651	-0.0660429	-0.0502353	-0.0309588	-0.0653734	-0.0449742	-0.0395135	0.0201325	0.0628705	0.093151	-0.0253597	-0.0723456	-0.0266194	0.0274847	0.0867036	0.0582402	-0.00933222	,150*	,327**	,272**	0.110156	,233**	,211**	,245**	,346**	,270**	,429**	,487**	,331**	-0.109244	,314**	,543**
	Sig. (2-tailed)	0.000487991	0.000119512	6.5949e-05	0.0141431	4.95206e-05	0.00922112	0.00167484	0.794959	0.811241	0.0452786	0.790874	0.00484036	0.166888	0.440488	0.64459	0.780236	0.910086	0.370461	0.495916	0.674869	0.375341	0.542167	0.592326	0.785047	0.393935	0.206016	0.731159	0.326446	0.718357	0.709606	0.239305	0.429758	0.8994	0.0407308	5.06178e-06	0.000172312	0.140998	0.00137846	0.00402106	0.000749495	1.2707e-06	0.000196685	9.98734e-10	1.72282e-12	4.07069e-06	0.137732	1.24235e-05	1.18904e-15
	N	186	186	186	186	186	186	186	186	186	186	186	186	186	186	186	186	186	186	186	186	186	186	186	186	186	186	186	186	186	186	186	186	186	186	186	186	180	186	185	186	186	186	186	186	186	186	186	186
Lockdown_Individual4	Pearson Correlation	-0.0561545	-0.0268306	-0.0738875	0.0407096	0.00121313	-0.00473858	0.02315	-0.0133674	0.0318601	-0.0585646	-0.0542142	0.020449	0.10044	0.0211475	0.0458025	0.0618879	0.0329949	0.0385042	0.0715516	,169*	0.119594	0.139961	-0.0187282	0.0563082	0.0265894	0.0154077	0.0644764	0.113402	0.0565517	-0.0638883	0.0569343	-0.0962044	0.0762943	-0.0483652	-0.0461502	-0.0653567	-0.00666699	-0.00445269	0.0332469	0.0564088	-0.114913	-0.11209	-0.0761619	-,171*	-,145*	,350**	-,155*	-,161*
	Sig. (2-tailed)	0.446487	0.716217	0.316214	0.581161	0.986889	0.948819	0.753797	0.8563	0.665964	0.427188	0.462376	0.781752	0.172558	0.774494	0.534746	0.401383	0.654819	0.601823	0.331797	0.0207854	0.103972	0.0567365	0.799713	0.445242	0.718661	0.83466	0.381942	0.123282	0.443274	0.386308	0.44019	0.191471	0.300664	0.512113	0.531646	0.375463	0.929221	0.951903	0.65324	0.444428	0.118332	0.127708	0.301506	0.0193383	0.0485842	9.5201e-07	0.0341398	0.0278297
	N	186	186	186	186	186	186	186	186	186	186	186	186	186	186	186	186	186	186	186	186	186	186	186	186	186	186	186	186	186	186	186	186	186	186	186	186	180	186	185	186	186	186	186	186	186	186	186	186
Lockdown_penalty4	Pearson Correlation	,240**	,271**	,172*	-,205**	,282**	,274**	-,150*	0.0620631	0.102191	0.140774	-0.0378155	,249**	,214**	-,223**	0.0590017	0.0160346	-0.0281341	-0.02509	-0.0946914	0.130617	0.09063	0.100612	0.035896	0.0680535	,164*	,248**	0.00235741	0.102333	0.00245532	0.023788	0.0281169	0.136153	0.121427	,285**	,269**	,248**	0.105413	,173*	,183*	,145*	,249**	,186*	,382**	,497**	,451**	-,163*	,642**	,582**
	Sig. (2-tailed)	0.00097813	0.000179443	0.0185676	0.00491895	9.81502e-05	0.000152256	0.0406646	0.400049	0.165154	0.0553005	0.608342	0.000600286	0.00331975	0.00221139	0.423741	0.828035	0.703065	0.73391	0.198582	0.0755693	0.218611	0.171818	0.626675	0.356039	0.0254284	0.000641628	0.974525	0.164565	0.973467	0.747237	0.703237	0.0638824	0.0987407	7.89659e-05	0.000210022	0.000637564	0.159033	0.0181523	0.0128646	0.0476473	0.000615602	0.0108451	7.16014e-08	5.46528e-13	1.08227e-10	0.0264485	5.76728e-23	2.98038e-18
	N	186	186	186	186	186	186	186	186	186	186	186	186	186	186	186	186	186	186	186	186	186	186	186	186	186	186	186	186	186	186	186	186	186	186	186	186	180	186	185	186	186	186	186	186	186	186	186	186
**. Correlation is significant at the 0.01 level (2-tailed).
*. Correlation is significant at the 0.05 level (2-tailed).
[truncated: 17 more columns]
